# Supplementary material for: Glucose controls manganese homeostasis through transcription factors regulating known and newly identified manganese transporter genes in Bacillus subtilis
Source: J Biol Chem. 2023 Jul 17;299(8):105069. doi: 10.1016/j.jbc.2023.105069 (PMC10448178; doi:10.1016/j.jbc.2023.105069)
Supplement: Table S1 [file mmc2.xlsx]

## Sheet: Sheet1
Table S1. Differentially-expressed genes in ahrC and mntR strains.
gene	product	locus_tag	old_locus_tag	Chromosome	Region	ahrC vs. wild - Log fold change	ahrC vs. wild - P-value	ahrC vs. wild - FDR p-value	mntR vs. wild - Log fold change	mntR vs. wild - P-value	mntR vs. wild - FDR p-value	anrC_1_S1 (GE) - TPM	anrC_2_S2 (GE) - TPM	anrC_3_S3 (GE) - TPM	ahrC_4_S11 (GE) - TPM	mntR_1_S7 (GE) - TPM	mntR_2_S8 (GE) - TPM	mntR_3_S9 (GE) - TPM	mntR_4_S10 (GE) - TPM	wild_1_S10 (GE) - TPM	wild_2_S11 (GE) - TPM	wild_3_S12 (GE) - TPM	wild_4_S9 (GE) - TPM
yaaC	hypothetical protein	BSU_00080	BSU00080	NC_000964.3	complement(14847..15794)	0.721805	0.11889	0.251616	1.85579	3.45498e-05	0.000265542	1.13843	3.06575	2.66178	5.34944	5.0373	11.1721	13.421	11.0805	1.87856	1.37716	0.738883	3.65424
guaB	inosine-monophosphate dehydrogenase	BSU_00090	BSU00090	NC_000964.3	15915..17381	-1.44331	0.00302808	0.0137108	-0.376907	0.438608	0.595582	133.525	96.4663	99.1697	255.385	291.651	357.844	411.822	776.856	533.737	547.799	125.497	396.72
dacA	D-alanyl-D-alanine carboxypeptidase (penicillin-binding protein 5)	BSU_00100	BSU00100	NC_000964.3	17534..18865	-1.3497	0.0092304	0.0348166	1.30144	0.0118711	0.0393362	18.7975	20.8123	19.7457	66.5977	98.5522	204.325	234.237	634.581	57.2233	55.6897	26.6442	213.203
pdxT	glutamine amidotransferase for pyridoxal phosphate synthesis; pyridoxal 5'-phosphate synthase complex, glutamine amidotransferase subunit PdxT	BSU_00120	BSU00120	NC_000964.3	19968..20558	-1.34052	0.00408904	0.0174003	0.414084	0.374853	0.537918	237.395	196.517	208.392	597.093	890.018	1622.46	1754.47	1923.95	527.131	712.517	383.417	1716.52
tboS	-	-	-	NC_000964.3	20611..20823	-1.00231	0.00344799	0.0152498	0.255458	0.453813	0.610462	124.137	117.555	121.202	313.909	415	653.942	629.316	707.901	256.401	353.271	193.476	595.481
trnSL-Ser1	-	-	-	NC_000964.3	22292..22384	0.340141	0.605836	0.761508	1.8661	0.00363779	0.0148292	9.28375	10.8176	5.21789	60.4022	39.3303	70.1705	53.8405	191.585	6.38307	3.82858	6.27654	56.721
dgk	deoxyguanosine kinase	BSU_00150	BSU00150	NC_000964.3	complement(23146..23769)	-0.387152	0.330548	0.512847	1.21164	0.00199272	0.00915122	8.99363	15.0476	13.0648	21.6304	39.4039	60.8628	72.4818	98.4456	15.792	13.6945	7.67065	47.9459
sleL	spore peptidoglycan N-acetylglucosaminidase	BSU_00160	BSU00160	NC_000964.3	complement(23868..25151)	4.52469	7.18821e-30	3.88962e-28	0.390669	0.331522	0.494531	131.374	188.654	94.1804	68.1759	11.6322	10.9981	13.0415	7.66312	4.80818	4.62172	5.45531	6.68365
scr	-	-	-	NC_000964.3	26379..26732	-0.662556	0.237045	0.4102	-1.51385	0.00689996	0.0253916	5994.64	6136.33	3236.46	6167.51	3503.88	2469.94	4382.02	8154.65	4429.05	5773.36	14165.2	5991.43
rrnA-16S	-	-	-	NC_000964.3	30279..31832	1.61084	0.00313783	0.0140769	1.65289	0.00243143	0.0107747	170.775	61.142	22.9829	166.883	40.6021	291.892	102.104	232.133	58.3693	14.5111	18.105	51.7282
csfB	forespore-specific anti-sigma factor	BSU_00240	BSU00240	NC_000964.3	35531..35725	2.57339	2.75972e-07	2.85279e-06	1.47497	0.0033769	0.0139846	20.4778	34.9677	27.8715	20.005	11.4629	21.3963	28.6244	13.6375	7.30616	3.04323	2.39474	5.24881
abrB	transcriptional regulator for transition state genes (AbrB-SurF)	BSU_00370	BSU00370	NC_000964.3	complement(44848..45138)	3.24139	3.90952e-12	6.90945e-11	2.53181	5.90696e-08	7.78277e-07	156.508	335.73	277.484	50.9405	143.502	218.374	226.226	225.265	13.4637	14.6828	25.2744	38.9603
rnmV	ribonuclease M5	BSU_00410	BSU00410	NC_000964.3	50087..50647	0.535186	0.216702	0.38635	1.81733	1.89738e-05	0.000154691	5.96369	10.959	10.38	12.7946	15.2133	28.7953	38.6281	68.3789	8.67687	5.71215	2.28909	13.0519
rsmA	dimethyladenosine 16S ribosomal RNA transferase	BSU_00420	BSU00420	NC_000964.3	50640..51518	0.474477	0.199652	0.362349	1.45752	7.26386e-05	0.000526303	18.9081	22.6362	19.1014	28.403	24.1583	65.7223	78.1625	104.527	19.0446	16.2028	7.03915	25.6171
prtG	sporulation-specific protease	BSU_00430	BSU00430	NC_000964.3	51680..52552	2.34901	4.49486e-06	3.95602e-05	1.81525	0.000387694	0.00223479	11.7443	11.1398	12.34	42.6292	4.4226	14.4602	16.6426	43.9411	2.03995	3.6707	3.61063	5.14059
veg	hypothetical protein	BSU_00440	BSU00440	NC_000964.3	52763..53023	-0.0946961	0.820382	0.894866	-1.05069	0.0117621	0.0390337	4008.47	3941.92	4417.57	3106.43	3305.03	3293.88	3001.91	2877.35	4991.91	5005.27	3452.66	2990.31
sspF	small acid-soluble spore protein (alpha/beta-type SASP)	BSU_00450	BSU00450	NC_000964.3	53183..53368	1.00192	0.00945336	0.035444	1.53764	5.60011e-05	0.000412507	46.4187	52.8861	50.0917	46.9795	44.2466	124.236	154.46	122.242	28.0855	26.8	17.5743	28.3605
pth	peptidyl-tRNA hydrolase	BSU_00530	BSU00530	NC_000964.3	59504..60070	1.04929	0.0026412	0.0122114	1.19599	0.000598412	0.00326655	94.5997	160.674	132.656	68.2498	243.346	194.529	182.41	172.245	54.2324	51.0747	42.6207	87.3414
spoIIE	SpoIIAA-phosphate serine phosphatase	BSU_00640	BSU00640	NC_000964.3	70538..73021	4.04479	2.23715e-17	5.73417e-16	-1.67306	0.000479701	0.00267798	376.95	274.055	257.948	255.102	11.0438	8.48443	8.5257	6.2361	35.2734	20.0199	8.03669	7.73376
yabS	hypothetical protein	BSU_00650	BSU00650	NC_000964.3	73106..73843	3.60147	5.14989e-14	1.045e-12	-1.43495	0.00284302	0.012214	634.819	610.106	524.453	356.162	29.7376	20.4395	24.6921	27.0255	81.0805	45.9948	24.5193	27.3109
prkT	serine/threonine-protein kinase	BSU_00660	BSU00660	NC_000964.3	73809..74825	3.74555	5.42187e-22	1.82801e-20	-0.784024	0.0464403	0.114683	168.624	186.413	144.291	118.218	11.0895	9.57256	8.55553	12.6821	20.8965	9.91966	6.88753	9.5996
coaX	pantothenate kinase type III	BSU_00700	BSU00700	NC_000964.3	79092..79868	-0.087251	0.812522	0.891212	1.70705	2.57291e-06	2.52143e-05	10.4173	14.818	15.2387	23.8979	41.5828	64.2989	81.7677	154.271	15.7383	15.8859	8.8647	31.9185
hslO	disulfide bond chaperone (heat shock protein HSP33)	BSU_00710	BSU00710	NC_000964.3	79880..80755	-0.374627	0.28686	0.46567	1.27956	0.000244286	0.00150621	21.1905	20.1616	24.0416	30.2815	55.6731	106.615	121.347	182.903	29.2747	28.994	20.5234	51.0501
yacD	putative protein chaperone accessory lipoprotein factor	BSU_00720	BSU00720	NC_000964.3	80802..81695	-0.0250171	0.951133	0.971332	1.79665	8.05192e-06	7.11494e-05	8.69183	10.378	8.46769	15.2723	25.0031	46.55	58.0285	103.145	7.03851	7.96549	6.00694	26.6844
pabB	4-amino-4-deoxychorismate synthase (para-aminobenzoate synthase)	BSU_00740	BSU00740	NC_000964.3	82864..84276	-1.96797	5.01331e-06	4.34255e-05	0.270612	0.528726	0.676886	22.8373	18.3535	21.0865	33.6262	215.071	134.011	146.625	186.933	104.693	96.847	43.7892	151.725
pabA	4-amino-4-deoxychorismate synthase; anthranilate synthase (subunit II)	BSU_00750	BSU00750	NC_000964.3	84290..84874	-1.6158	1.65935e-06	1.55737e-05	-0.0551049	0.869541	0.92332	55.5299	43.9485	49.2729	102.426	295.084	224.204	242.185	348.438	203.761	179.55	108.961	303.354
pabC	4-amino-4-deoxychorismate pyruvate-lyase	BSU_00760	BSU00760	NC_000964.3	84874..85755	-1.50224	2.07065e-05	0.000164712	0.159347	0.649794	0.77684	27.1644	29.403	28.4996	62.3625	129.366	147.372	163.611	260.052	108.629	93.3877	48.3122	189.868
folP	dihydropteroate synthase	BSU_00770	BSU00770	NC_000964.3	85737..86594	-1.21558	0.000875075	0.00480633	0.00369795	0.991906	0.995956	75.2195	73.7397	76.2395	128.85	234.588	293.388	313.319	411.527	226.242	188.957	104.634	346.587
folB	dihydroneopterin aldolase	BSU_00780	BSU00780	NC_000964.3	86587..86949	-1.14145	0.000603926	0.0034829	-0.0952621	0.773036	0.864254	61.2459	47.7306	63.0976	79.0941	168.779	184.196	216.405	226.737	157.319	147.785	82.0099	187.396
folK	7,8-dihydro-6-hydroxymethylpterin pyrophosphokinase	BSU_00790	BSU00790	NC_000964.3	86946..87449	-1.00759	0.00376214	0.0162618	-0.0446658	0.897258	0.940156	49.8932	52.3424	55.2661	71.5179	135.471	174.906	190.228	184.279	130.032	120.57	70.88	154.028
trnJ-Leu2	-	-	-	NC_000964.3	95861..95946	-0.491476	0.281041	0.460658	1.2075	0.0067924	0.0250166	26.3534	40.2935	39.4982	130.637	126.413	348.311	295.887	364.109	69.0262	91.0845	24.4347	165.704
trnJ-Ala	-	-	-	NC_000964.3	96146..96221	-0.137523	0.809366	0.889308	1.81566	0.00032183	0.00190984	5.68019	4.41245	5.10804	15.3986	32.0853	46.4524	46.4426	65.608	10.9352	4.68497	1.5361	17.6111
clpC	class III stress response-related ATPase, AAA+ superfamily	BSU_00860	BSU00860	NC_000964.3	103572..106004	0.635335	0.210774	0.37846	-1.30033	0.0104324	0.0354718	830.031	955.178	932.472	483.124	485.925	283.832	284.041	255.247	548.243	624.991	543.796	288.393
radA	DNA repair protein; 6-O-methylguanine-DNA methyltransferase	BSU_00870	BSU00870	NC_000964.3	106096..107472	-0.578652	0.239344	0.412848	-1.43267	0.00357809	0.0146127	274.943	346.062	342.609	217.457	363.986	240.3	226.821	183.419	569.656	593.171	339.124	249.347
disA	diadenylate cyclase; DNA integrity scanning protein; cell cycle checkpoint DNA scanning protein	BSU_00880	BSU00880	NC_000964.3	107476..108558	-0.8489	0.068377	0.166113	-1.60904	0.000551315	0.00303566	191.133	244.104	266.962	201.28	296.273	188.477	185.619	150.338	535.523	557.045	291.05	223.911
yacL	putative membrane protein possibly involved in RNA binding	BSU_00890	BSU00890	NC_000964.3	108674..109774	-0.789824	0.0657291	0.160675	-1.48977	0.000518011	0.00287013	143.604	186.506	201.951	156.535	196.378	163.824	167.823	126.987	357.793	437.553	209.735	174.555
ispD	2-C-methyl-D-erythritol 4-phosphate cytidylyltransferase, nonmevalonate isoprenoid pathway	BSU_00900	BSU00900	NC_000964.3	109789..110487	-0.649051	0.0714872	0.171664	-1.40066	0.000100351	0.000702931	120.739	118.978	139.123	124.787	145.065	109.277	118.958	86.7414	238.469	274.896	141.963	126.602
gltX	glutamyl-tRNA synthetase	BSU_00920	BSU00920	NC_000964.3	111047..112498	-1.19831	0.00408787	0.0174003	-0.888221	0.0332646	0.088659	184.778	157.742	167.169	317.451	413.901	419.231	422.125	277.286	455.194	584.274	305.366	557.524
rlmG	23S rRNA m2G1835 methyltransferase	BSU_01060	BSU01060	NC_000964.3	121068..121673	-0.284146	0.498264	0.672794	1.33759	0.00139273	0.0067276	65.7158	73.0457	69.8267	106.601	132.118	469.058	558.338	329.232	92.0805	79.1239	49.8954	193.453
ybaC	putative proline iminopeptidase	BSU_01140	BSU01140	NC_000964.3	134171..135127	-2.29241	3.12145e-08	3.61939e-07	1.90358	2.57292e-06	2.52143e-05	5.97696	6.77467	5.07067	10.1091	97.8875	263.485	321.563	95.3128	26.3006	15.8744	35.4988	60.5506
ybaJ	putative methyltransferase	BSU_01510	BSU01510	NC_000964.3	155156..155923	1.25418	0.00172105	0.00864074	0.996875	0.0126573	0.0413228	60.0044	73.0659	71.0203	178.998	87.58	102.245	102.285	182.828	23.0339	21.4809	22.0414	108.872
ybaK	hypothetical protein	BSU_01520	BSU01520	NC_000964.3	156109..156552	0.751872	0.137886	0.280574	2.42341	6.32225e-07	7.03231e-06	2.18764	4.78347	3.06022	9.48885	11.6707	19.2759	18.6724	44.4716	2.13919	2.40579	1.31468	6.02904
cwlD	N-acetylmuramoyl-L-alanine amidase	BSU_01530	BSU01530	NC_000964.3	156612..157325	2.32892	1.66266e-09	2.29165e-08	1.79216	3.36678e-06	3.19586e-05	21.3126	25.5189	14.9521	22.0727	14.5148	18.4296	19.0841	37.6177	3.99076	2.16095	3.27013	7.93938
kbaA	inner membrane protein involved in activation of the KinB signaling pathway to sporulation	BSU_01560	BSU01560	NC_000964.3	159182..159778	1.03351	0.00125986	0.00655817	-0.219905	0.493349	0.644226	78.0954	103.731	96.2399	92.9177	64.1616	50.3547	56.2356	68.9327	36.1942	46.3213	36.1768	69.3687
pdaB	polysaccharide deacetylase involved in sporulation	BSU_01570	BSU01570	NC_000964.3	complement(159779..160543)	1.11075	0.000372965	0.00230565	-0.494493	0.114047	0.229182	100.305	122.741	102.635	99.8445	61.8917	43.9113	49.4654	60.9208	38.9542	51.0427	39.9828	75.3359
rrnI-16S	-	-	-	NC_000964.3	160893..162445	2.16594	0.00223194	0.010668	1.13154	0.111329	0.22515	4.10012	1.29561	0.374962	2.00952	0.130848	4.13321	1.37424	0.385283	0.535142	0.382118	0.300692	0.557665
rrnI-23S	-	-	-	NC_000964.3	162610..165535	1.38436	0.100573	0.223308	3.82898	4.65583e-06	4.312e-05	1.95487	0.916873	0.232184	2.5331	0.312519	1.60874	2.04791	43.6478	0.0811518	0.283937	0.678278	1.07631
rrnH-16S	-	-	-	NC_000964.3	166500..168053	4.25569	0.0726639	0.173846	6.4335	0.00579482	0.0218701	0.555591	0	0	0	0	0	0	4.53486	0	0	0	0
rrnH-23S	-	-	-	NC_000964.3	168218..171141	0.718409	0.497418	0.672067	2.82975	0.00668096	0.0246883	1.25493	0.420521	0	0.10673	0	0.146349	0.729891	12.3234	0	0.487083	0.239556	0.457745
rrnG-16S	-	-	-	NC_000964.3	171498..173049	-3.40711	0.128101	0.266478	2.50346	0.00896635	0.0314782	0	0	0	0	0	0.827175	0.687565	1.37078	0.305992	0	0	0
rrnG-23S	-	-	-	NC_000964.3	173214..176141	7.96783	0.000618181	0.00355576	7.96219	0.000618772	0.00336787	2.28527	0	0	2.23826	0	6.17481	0	0.635764	0	0	0	0
ybaR	putative permease	BSU_01580	BSU01580	NC_000964.3	177083..178519	-0.737133	0.059541	0.148193	1.53246	8.25696e-05	0.000588624	15.3962	17.1135	17.4249	36.648	61.0186	181.057	190.617	197.459	34.6178	38.1579	16.492	61.8023
eesA	iron-chelator (enterobactin family) esterase	BSU_01600	BSU01600	NC_000964.3	complement(179595..180347)	-1.52255	0.00107757	0.00575973	-2.61402	2.17259e-08	3.04369e-07	12.0393	11.579	13.1466	17.9248	5.26233	10.6555	10.0289	13.5084	37.5253	15.6041	10.2325	122.647
feuC	iron-uptake protein	BSU_01610	BSU01610	NC_000964.3	complement(180344..181354)	-1.56242	0.000433341	0.00264531	-3.45459	1.05953e-14	2.98762e-13	20.1756	19.1279	25.1511	32.6432	7.23585	10.0526	12.3411	10.2585	76.5665	23.4789	17.321	222.023
feuB	ferri-bacillibactin permease	BSU_01620	BSU01620	NC_000964.3	complement(181347..182351)	-1.90397	1.92051e-06	1.77962e-05	-4.945	8.01977e-34	1.18345e-31	31.1421	20.2431	32.1578	37.1078	4.8527	5.32245	7.75925	4.49834	149.794	49.6	43.7934	265.104
feuA	ferri-bacillibactin-binding lipoprotein	BSU_01630	BSU01630	NC_000964.3	complement(182370..183323)	-2.16091	9.81297e-08	1.08612e-06	-5.19459	2.49252e-36	5.01562e-34	37.1058	22.2627	31.8422	48.0057	5.11212	6.16768	9.72282	4.8085	177.092	55.4862	62.4101	413.385
btr	transcriptional activator (AraC/XylS family) of synthesis and uptake of the siderophore bacillibactin	BSU_01640	BSU01640	NC_000964.3	complement(183414..185003)	-1.75667	1.20446e-06	1.15517e-05	-3.43091	5.26496e-21	2.47957e-19	18.3266	7.45214	10.6819	14.3281	5.30382	6.59382	6.8662	5.85383	45.7726	22.1696	27.6073	92.4979
ybbC	hypothetical protein	BSU_01650	BSU01650	NC_000964.3	complement(185194..186438)	1.58334	2.28594e-05	0.000178916	0.621841	0.0964884	0.202916	27.9994	33.1306	31.0257	21.6199	24.1563	22.5133	26.5044	18.1025	10.3944	12.6789	7.7829	7.52541
nagZ	N-acetylglucosaminidase lipoprotein	BSU_01660	BSU01660	NC_000964.3	complement(186452..188380)	1.47418	1.57087e-05	0.000127267	0.877399	0.0101128	0.034678	22.2113	22.8895	22.8922	18.9285	18.6984	27.5634	25.4892	18.0251	8.12426	9.2906	7.32295	6.48959
amiE	amidase hydrolyzing N-acetylmuramyl-L-Ala bond of MurNAc peptides	BSU_01670	BSU01670	NC_000964.3	complement(188408..189733)	1.7821	8.42035e-07	8.23803e-06	1.35967	0.000167665	0.001082	18.7198	25.7116	24.0802	23.4176	19.9222	29.8515	33.9234	22.4617	5.28264	6.80251	6.95531	7.89697
murP	N-acetylmuramic acid PTS permease-MurP subunit	BSU_01680	BSU01680	NC_000964.3	complement(189790..191157)	1.15926	0.000654919	0.00373764	1.24074	0.000251735	0.00153364	18.8551	19.4475	20.645	24.1815	24.9552	38.4757	38.4022	33.6302	7.63728	9.36993	9.38727	11.2228
ybbK	hypothetical protein	BSU_01720	BSU01720	NC_000964.3	complement(193570..194025)	-1.28474	0.00218298	0.01047	-0.294986	0.46697	0.620979	6.39021	4.65759	5.10804	12.6611	18.2708	14.5457	15.1209	38.7816	15.6217	16.6577	10.7527	30.0425
skfA	sporulation killing factor A	BSU_01910	BSU01910	NC_000964.3	213941..214108	1.77676	0.0027441	0.0125678	-2.70113	5.38069e-06	4.9114e-05	4766.62	5637.01	4609.43	10908.3	761.42	119.08	90.8795	734.872	1046.62	1489.22	2689.97	1486.07
skfB	synthesis of sporulation killing factor A	BSU_01920	BSU01920	NC_000964.3	214175..215407	1.22249	0.0492618	0.128215	-3.03794	1.03737e-06	1.11738e-05	1296.92	1282.46	1307.34	1579.75	286.764	25.7692	26.0967	82.3351	308.319	487.642	975.135	279.298
skfC	sporulation killing factor biosynthesis and export	BSU_01935	BSU01935	NC_000964.3	215404..216894	1.39291	0.0159157	0.0539508	-2.79743	1.29733e-06	1.35775e-05	1361.82	1472.51	1442.71	1833.12	314.214	41.1135	42.7215	96.1793	320.661	478.246	924.318	340.539
skfE	sporulation killing factor biosynthesis and export; ABC transporter (binding protein)	BSU_01950	BSU01950	NC_000964.3	216913..217632	1.25037	0.0309489	0.0893016	-2.81442	1.21334e-06	1.28197e-05	1295.23	1284.56	1327.2	1632.23	302.27	49.6274	52.443	85.8736	359.638	514.14	900.547	290.981
skfF	sporulation killing factor biosynthesis and export; ABC transporter (permease)	BSU_01960	BSU01960	NC_000964.3	217697..219040	1.30582	0.0229422	0.0716207	-2.91664	3.83368e-07	4.40823e-06	872.864	932.848	989.302	1187.42	192.774	34.6256	34.7516	53.5226	256.531	361.709	600.656	222.723
skfG	sporulation killing factor biosynthesis and export	BSU_01970	BSU01970	NC_000964.3	219087..219602	1.44903	0.00657245	0.0262356	-3.03167	1.47695e-08	2.12979e-07	494.859	552.845	540.185	611.001	89.3952	16.5862	18.7713	21.6455	132.76	173.199	311.769	99.0256
skfH	sibling killing effect; sporulation killing factor biosynthesis and export	BSU_01980	BSU01980	NC_000964.3	219607..220032	1.55143	0.00360135	0.0158163	-2.99197	2.13951e-08	3.00686e-07	934.071	1100.5	1078.29	1280.54	164.807	30.6378	35.2617	49.0037	240.237	331.262	569.193	195.167
ybdG	putative hydrolase/transferase	BSU_01990	BSU01990	NC_000964.3	220279..221256	1.27313	0.000781288	0.00434016	-1.69166	9.56891e-06	8.30619e-05	64.4452	76.9216	76.1139	97.644	20.3622	13.5641	11.0789	16.1788	23.0652	25.8488	46.7929	23.2654
ybdJ	two-component system response regulator [YbdK]	BSU_02000	BSU02000	NC_000964.3	221258..221929	1.14851	0.00414151	0.0176064	-1.90038	2.70626e-06	2.6331e-05	78.3731	76.8502	86.5098	85.4499	21.3186	12.2583	12.4593	14.5431	32.3314	31.261	49.8592	23.7837
ybdK	two-component system sensor histidine kinase [YbdJ]	BSU_02010	BSU02010	NC_000964.3	221950..222912	1.20253	0.00138505	0.0071504	-1.46598	0.000109687	0.00075991	60.2938	66.5121	64.9034	70.7279	22.051	12.6645	12.6153	15.7405	23.0546	27.2373	38.0659	17.169
ybxG	putative amino acid permease	BSU_02060	BSU02060	NC_000964.3	226566..227954	-2.64007	3.60981e-10	5.45579e-09	-1.80058	1.76308e-05	0.000145077	16.9383	19.073	17.1187	20.9512	77.6106	36.1226	39.2399	48.1031	149.325	129.623	117.332	30.4386
cypC	fatty acid beta-hydroxylating cytochrome P450	BSU_02100	BSU02100	NC_000964.3	229525..230778	1.39964	0.00253799	0.0118341	1.20593	0.00919547	0.032206	16.266	36.7258	27.9394	6.84381	43.5906	28.5795	29.3253	19.9872	8.80497	7.19308	10.4269	6.27848
ybyB	hypothetical protein	BSU_02110	BSU02110	NC_000964.3	complement(230819..231079)	1.86834	0.000792922	0.00439921	0.894983	0.108043	0.221029	270.843	539.637	468.159	60.6818	429.381	269.708	267.955	117.173	116.451	71.3934	126.584	33.7855
glpQA	secreted glycerophosphoryl diester phosphodiesterase	BSU_02130	BSU02130	NC_000964.3	complement(233014..233895)	-5.75004	5.10933e-10	7.61707e-09	-4.54019	8.64053e-07	9.44484e-06	10.7679	11.2796	10.4535	7.78426	25.4584	50.9435	48.7669	21.6333	8.34575	8.74669	1580.54	15.9785
glpT	sn-glycerol-3-phosphate permease	BSU_02140	BSU02140	NC_000964.3	complement(233994..235328)	0.186705	0.676327	0.808383	2.45734	1.70445e-08	2.41074e-07	2.26357	2.67942	3.27144	5.61039	16.7436	32.0543	34.1866	17.7785	1.86758	1.86697	1.04938	8.78734
ybfA	putative transcriptional regulator with acetyltransferase domain	BSU_02160	BSU02160	NC_000964.3	235965..236882	-2.08297	4.94545e-06	4.29226e-05	-0.68919	0.121501	0.241096	2.46884	2.1918	2.11444	12.3233	17.0446	14.6837	14.0384	26.3614	17.7182	31.1583	10.1737	18.0106
ybfB	putative carboxylate transporter	BSU_02170	BSU02170	NC_000964.3	236879..238129	-1.882	1.87936e-06	1.74518e-05	-0.840982	0.0324028	0.0870962	15.9599	11.348	13.3438	50.0796	50.1925	61.9996	62.0064	97.5187	78.7704	132.063	42.1807	65.1381
ybfF	hypothetical protein	BSU_02190	BSU02190	NC_000964.3	complement(238644..239555)	-0.100034	0.787383	0.875913	3.32703	1.85862e-21	9.04186e-20	2.72176	3.43191	3.08611	4.87622	36.0959	65.3384	73.7142	59.4117	3.25452	3.64386	2.17614	6.56102
ybfG	putative pepdidoglycan binding protein	BSU_02200	BSU02200	NC_000964.3	complement(239644..241842)	-0.290695	0.4863	0.66197	4.0215	4.56728e-22	2.32406e-20	16.8339	18.5033	18.7132	48.5005	651.666	804.233	885.611	655.969	30.2347	35.0282	24.1026	30.6121
ybfH	putative permease	BSU_02210	BSU02210	NC_000964.3	complement(241917..242837)	0.253121	0.523438	0.693174	3.64941	3.15451e-20	1.36912e-18	107.689	95.2757	119.92	115.123	1569.28	2070.63	2198.64	1287.21	118.854	116.366	53.2381	86.9388
ybfI	putative transcriptional regulator (AraC/XylS family, cupin family)	BSU_02220	BSU02220	NC_000964.3	complement(242834..243661)	-0.033834	0.939499	0.964136	3.65414	2.18915e-16	6.8249e-15	85.635	67.5012	87.0896	120.516	1782.97	1776.04	1827.57	1679.33	112.129	115.962	51.322	95.0872
purT	phosphoribosylglycinamide formyltransferase 2	BSU_02230	BSU02230	NC_000964.3	243892..245046	0.242274	0.599727	0.756651	2.20062	1.77934e-06	1.81501e-05	42.3285	48.3905	35.2079	42.6912	165.82	240.638	229.269	388.708	18.5026	27.4365	42.6544	54.3286
gltP	proton/glutamate symport protein	BSU_02340	BSU02340	NC_000964.3	complement(253518..254762)	1.52188	3.64378e-05	0.000276309	-0.205565	0.577578	0.71643	112.691	114.296	109.681	51.5743	60.2275	39.5272	42.4599	43.0402	37.8585	35.2721	33.9447	28.7736
gamP	phosphotransferase system (PTS) glucosamine-specific enzyme IICBA component	BSU_02350	BSU02350	NC_000964.3	complement(254907..256802)	-1.18685	0.00207589	0.0100648	-0.356882	0.349023	0.510786	4.78142	5.65985	5.93782	5.71978	19.5597	15.1783	14.7631	10.6597	16.7818	18.529	5.04904	11.7932
gamR	transcriptional regulator-GlcN6P (GntR family)	BSU_02370	BSU02370	NC_000964.3	257791..258498	0.2637	0.495445	0.670268	1.01829	0.00678008	0.024992	6.24981	4.42076	6.03152	6.72202	11.6241	12.8438	14.0286	22.067	6.03687	4.52615	3.95741	5.56018
ybgF	putative aminoacid permease	BSU_02400	BSU02400	NC_000964.3	complement(260123..261535)	-0.34759	0.321701	0.504116	1.06678	0.0022392	0.0100537	19.6294	25.3151	24.7268	25.1783	73.8476	112.584	130.243	73.8697	42.5158	36.8741	12.3105	34.7135
ybgG	homocysteine methylase using (R,S)AdoMet	BSU_02410	BSU02410	NC_000964.3	complement(261656..262603)	0.0438663	0.920163	0.955253	1.2643	0.00350383	0.0143891	8.08288	6.36733	5.83545	22.8791	28.8305	45.5912	52.7316	19.6363	9.26756	11.6432	5.17218	16.1949
glnT	glutamine transporter	BSU_02420	BSU02420	NC_000964.3	complement(262732..264168)	0.466601	0.48725	0.662629	4.0607	4.46091e-10	7.71425e-09	1.57717	1.78914	0.878	0.65152	2.12116	31.4914	57.9791	3.33108	0.743581	1.1563	0.731171	1.041
glsA	glutaminase	BSU_02430	BSU02430	NC_000964.3	complement(264191..265174)	0.436224	0.572236	0.736618	4.90628	9.43167e-12	2.0074e-10	0.329035	0.908797	0.690416	0.634305	1.75534	30.0069	54.6397	3.44575	0.482622	0.723694	0.355925	0.32005
ycbJ	putative phosphotransferase	BSU_02520	BSU02520	NC_000964.3	275838..276758	-1.32103	0.00213892	0.0103134	-1.34977	0.00170287	0.00797738	252.29	247.11	255.646	498.274	452.196	373.215	388.677	627.652	750.507	824.744	642.787	826.132
tboW	-	-	-	NC_000964.3	276815..277062	-1.18317	0.00102305	0.00551541	-1.05473	0.00332913	0.0138646	120.979	120.346	91.5739	246.013	229.017	205.766	191.972	317.402	281.972	393.386	258.907	343.818
ycbP	putative inner integral membrane protein	BSU_02590	BSU02590	NC_000964.3	complement(281769..282155)	1.87092	2.05964e-05	0.000164135	1.00879	0.0217081	0.0637279	44.3407	95.0292	81.2534	59.6738	87.6887	61.922	57.6926	29.3761	19.3273	18.0942	21.7197	15.4616
cwlJ	spore cortex cell wall hydrolase	BSU_02600	BSU02600	NC_000964.3	282469..282897	2.23364	5.17046e-07	5.20969e-06	-1.33401	0.00336142	0.0139335	65.9114	63.5777	62.892	137.671	4.26308	5.73559	6.31421	25.4153	15.4979	15.2161	15.5114	22.39
ycbR	hypothetical protein	BSU_02610	BSU02610	NC_000964.3	283003..283734	1.1048	0.00633823	0.02544	-0.979602	0.0172506	0.05285	13.5642	15.1181	14.4518	36.132	7.35653	4.23833	6.2797	9.62728	7.13648	8.59337	7.01737	14.0901
phoD	secreted phosphodiesterase (endo-hydrolysis at non-specific sites throughout the cell wall teichoic acid polymer)	BSU_02620	BSU02620	NC_000964.3	284011..285762	-7.61939	1.41189e-14	3.0335e-13	-7.40766	6.4346e-14	1.67565e-12	2.83361	3.38153	2.54819	4.45317	6.03125	5.61774	6.09076	5.42639	3.86263	5.21621	1843.78	7.36991
tatAD	component of the twin-arginine pre-protein translocation pathway	BSU_02630	BSU02630	NC_000964.3	285775..285987	-6.03408	1.05042e-10	1.67842e-09	-6.33879	8.6276e-12	1.86314e-10	6.0802	6.82238	5.46776	7.32577	9.06321	5.52486	8.8636	8.42739	7.80352	10.0298	1208.54	7.02306
tatCD	component of the twin-arginine pre-protein translocation pathway	BSU_02640	BSU02640	NC_000964.3	286048..286776	-2.70161	2.26695e-05	0.000178065	-2.88115	6.11769e-06	5.51589e-05	34.198	30.5139	36.3448	40.5616	43.2058	39.1825	46.1656	64.4764	45.9266	55.0285	574.269	37.0441
ycbU	putative lyase (PLP-dependent)	BSU_02660	BSU02660	NC_000964.3	287499..288611	-1.19223	0.000801882	0.00443769	-1.07323	0.00244875	0.010819	22.8841	15.2658	18.5734	31.6144	35.3284	33.738	34.1466	42.2909	45.0152	55.8772	53.4944	35.5816
lmrB	flavonoid efflux transporter; drug-export protein	BSU_02670	BSU02670	NC_000964.3	complement(288653..290092)	0.543962	0.125875	0.262733	1.57327	8.26408e-06	7.25894e-05	11.6917	13.9728	12.4012	21.5637	26.2475	58.4683	68.9739	31.0715	11.7901	12.1983	6.81004	9.78685
lmrA	transcriptional repressor of lmrAB and yxaGH operons (flavonoid and antibiotic resistance)	BSU_02680	BSU02680	NC_000964.3	complement(290132..290698)	1.1111	0.00212565	0.0102607	1.61249	7.21648e-06	6.441e-05	29.3126	33.9092	28.5852	38.6657	39.602	83.585	103.511	57.9232	16.3325	19.467	11.5302	12.9137
ansZ	L-asparaginase 2 (putative lipoprotein)	BSU_02690	BSU02690	NC_000964.3	290915..292042	4.89061	1.20441e-24	4.63064e-23	5.02211	6.31102e-26	4.50627e-24	54.1531	45.5849	64.3577	214.692	31.3457	189.873	199.39	185.067	4.10485	3.78785	0.827969	3.90869
estA_1	secreted alkaliphilic lipase	BSU_02700	BSU02700	NC_000964.3	292205..292843	-0.246192	0.659545	0.798787	1.62957	0.00319965	0.0134775	5.91131	4.54825	6.98658	26.617	11.1303	49.3889	54.7231	121.729	8.36092	9.65831	4.01934	34.4992
yccF	hypothetical protein	BSU_02720	BSU02720	NC_000964.3	293499..294575	-0.964171	0.0163827	0.0550232	1.20795	0.00240684	0.0107194	11.3235	9.34112	11.4445	28.0349	40.0942	96.0547	109.294	161.67	25.5749	31.2969	12.6824	53.5847
ycdC	hypothetical protein	BSU_02800	BSU02800	NC_000964.3	302435..303796	-1.00605	0.00348973	0.0154188	-0.831334	0.0151307	0.0475399	10.6973	11.5722	10.6886	16.7266	24.2446	15.788	18.7433	26.2612	32.9501	26.7522	13.1144	29.4812
rapJ	response regulator aspartate phosphatase	BSU_02820	BSU02820	NC_000964.3	304430..305551	-1.01822	0.00872582	0.0332857	-0.83322	0.0316692	0.0856442	46.4591	54.6955	61.5013	110.215	122.884	93.0604	90.7906	156.963	133.116	161.21	93.5405	161.254
ycdF	putative oxidoreductase	BSU_02830	BSU02830	NC_000964.3	305658..306434	1.23378	0.00637043	0.0255458	1.77544	7.71495e-05	0.000556255	10.834	24.8884	14.8639	4.81974	38.4445	26.7109	28.9462	33.7975	5.80637	6.10995	6.31046	5.67439
ycdG	putative oligo-carbohydrate hydrolase	BSU_02840	BSU02840	NC_000964.3	306459..308144	1.1899	0.00835257	0.0320553	1.35516	0.00263426	0.0114895	19.1395	50.3218	37.8195	7.45026	58.4551	48.1606	57.2061	41.8376	10.0698	11.756	17.7262	9.05934
znuA	Zn(II)-binding lipoprotein	BSU_02850	BSU02850	NC_000964.3	308332..309291	1.39805	0.00190666	0.00937921	1.23492	0.00602817	0.022635	9.89299	51.117	48.122	13.6534	32.3861	42.5696	39.4177	61.1503	12.1198	9.51959	8.02612	21.4053
znuC	Zn(II) transporter (ATP-binding protein)	BSU_02860	BSU02860	NC_000964.3	309347..310042	-0.564326	0.169825	0.325976	1.17409	0.00328522	0.0137204	4.34175	8.19093	4.88052	8.96776	17.6638	24.286	35.6172	57.5993	8.18793	9.37891	4.69658	19.4568
yceF	putative stress adaptation transporter (tellurite resistance)	BSU_02920	BSU02920	NC_000964.3	314025..314798	-1.1003	0.00810306	0.0313354	-0.350181	0.399317	0.561884	626.765	609.747	732.409	605.306	2016.71	1598.64	1538.93	1542.25	1160.56	1592.6	1480.11	1123.61
niaP	niacin permease	BSU_02950	BSU02950	NC_000964.3	317725..318927	-2.08456	1.89425e-08	2.27466e-07	1.25235	0.000635204	0.00343277	12.0214	11.9866	9.84242	19.3265	220.014	205.425	207.77	180.824	51.1218	67.4822	42.5051	65.5774
yceJ	putative carbohydrate transporter (possibly exporter)	BSU_02960	BSU02960	NC_000964.3	complement(319180..320352)	-1.45228	0.000701435	0.00397208	1.39062	0.000258886	0.00157214	0.920065	0.762367	0.827389	1.52979	10.8273	9.57633	12.876	12.1857	1.51822	2.83308	2.38862	4.69843
opuAB	L-proline betaine and betonicine ABC transporter (permease)	BSU_02990	BSU02990	NC_000964.3	322271..323119	-1.05177	0.00235719	0.0111451	-0.754393	0.0288286	0.079467	62.6694	68.7282	69.9603	56.0564	66.2995	146.17	178.092	106.654	181.933	145.806	67.241	170.355
ycgB	putative integral inner membrane protein of unknown function	BSU_03030	BSU03030	NC_000964.3	326888..327469	0.83224	0.0419659	0.113752	1.11039	0.00619495	0.023163	19.6562	16.7097	13.6741	13.9416	48.0085	25.1829	26.6564	19.3051	9.38376	6.11783	9.82893	10.8223
amyE	alpha-amylase	BSU_03040	BSU03040	NC_000964.3	327618..329597	1.37355	0.000532095	0.00315159	0.255332	0.519781	0.668721	55.7605	60.8027	67.0546	25.2972	58.8068	31.7702	33.7459	27.0632	24.4046	27.6934	15.8017	14.2354
mdr	multidrug-efflux transporter	BSU_03070	BSU03070	NC_000964.3	complement(332441..333979)	-0.739644	0.0578242	0.145073	1.44656	0.000184198	0.0011733	9.74748	10.4591	9.8377	20.8356	73.2812	49.4241	54.5631	172.06	22.6804	30.7704	8.11667	25.3232
ycgE	putative transcriptional regulator	BSU_03080	BSU03080	NC_000964.3	334092..334556	-0.400937	0.413879	0.596428	1.30398	0.00664299	0.0245685	5.80234	5.529	8.76605	18.2884	28.1867	22.5466	20.8301	117.095	10.4682	13.5276	4.26804	25.9054
tmrB	ATP-binding tunicamycin resistance protein	BSU_03140	BSU03140	NC_000964.3	complement(339156..339749)	-0.258109	0.454387	0.63231	1.11165	0.00106027	0.00529776	18.169	20.324	15.0317	19.1765	58.1568	61.7754	64.3964	105.768	17.389	21.1796	22.0123	26.6417
putB	proline oxidase	BSU_03200	BSU03200	NC_000964.3	344551..345462	0.323268	0.444492	0.622829	3.31275	4.04101e-15	1.18474e-13	47.9266	70.9669	66.9366	75.6241	943.842	674.146	643.627	907.577	39.9656	72.3567	38.0185	62.157
putC	1-pyrroline-5-carboxylate dehydrogenase	BSU_03210	BSU03210	NC_000964.3	345479..347026	0.0701765	0.867283	0.922198	3.1362	7.74965e-14	1.9831e-12	93.8405	115.465	104.075	110.729	1757.58	1243.14	1154.97	1284.77	75.6987	163.768	75.3403	89.8707
putP	proline permease	BSU_03220	BSU03220	NC_000964.3	347150..348571	0.138015	0.750521	0.852431	2.82602	7.07927e-11	1.35086e-09	61.9308	72.5561	61.0163	77.3062	809.683	702.225	673.995	493.384	53.0172	103.078	38.4219	55.7548
putR	transcriptional activator of proline degradation operon	BSU_03230	BSU03230	NC_000964.3	348724..349959	-0.467376	0.177615	0.335409	1.32018	0.000119947	0.000819453	10.74	11.757	12.3279	25.9434	90.6703	72.7923	70.2634	79.6072	17.8664	23.3339	13.6012	30.6393
ffoR	Fur-regulated NADPH:ferredoxin oxidoreductase	BSU_03270	BSU03270	NC_000964.3	352858..353868	-1.44006	0.000778607	0.00433076	-4.09893	2.50821e-21	1.20694e-19	64.9036	26.2041	36.9587	39.2027	9.84879	10.7934	12.9906	7.69385	127.063	46.6056	53.3487	298.731
nasF	uroporphyrin-III C-methyltransferase	BSU_03280	BSU03280	NC_000964.3	complement(353900..355351)	0.187526	0.651235	0.791999	-1.40328	0.000718769	0.00380496	770.405	593.015	656.175	599.331	333.92	394.475	379.048	245.327	773.43	389.816	552.281	570.971
nasE	assimilatory nitrite reductase subunit	BSU_03290	BSU03290	NC_000964.3	complement(355412..355732)	0.700941	0.114846	0.245017	-1.47085	0.000947384	0.00480458	865.742	620.547	744.071	666.447	252.268	262.621	270.547	215.603	587.707	340.528	486.613	295.062
nasD	assimilatory nitrite reductase subunit	BSU_03300	BSU03300	NC_000964.3	complement(355764..358181)	0.695606	0.111036	0.23915	-1.11586	0.0105852	0.0358263	848.302	523.129	606.439	876.09	248.126	337.845	316.864	349.323	521.005	396.896	474.747	259.608
nasC	assimilatory nitrate reductase (catalytic subunit)	BSU_03310	BSU03310	NC_000964.3	complement(358303..360435)	6.52725	4.75255e-34	3.65446e-32	5.96959	9.32988e-29	8.60487e-27	162.113	96.2175	107.199	338.048	34.106	196.258	216.93	268.923	1.61417	2.72649	1.25884	1.73484
nasB	assimilatory nitrate reductase (electron transfer subunit NasB)	BSU_03320	BSU03320	NC_000964.3	complement(360442..362757)	4.74041	1.4922e-16	3.6538e-15	5.1552	2.67276e-19	1.03792e-17	74.279	42.4251	46.6406	255.483	24.9621	191.606	217.404	378.429	4.86998	3.58722	2.67159	3.26351
nasA	putative nitrate transporter	BSU_03330	BSU03330	NC_000964.3	362937..364142	5.69741	1.68185e-26	7.227e-25	5.28536	4.92306e-23	2.89177e-21	526.91	349.342	384.992	964.634	80.1201	686.685	698.604	1078.5	10.5336	11.1206	9.58343	9.33557
folEB	GTP cyclohydrolase I	BSU_03340	BSU03340	NC_000964.3	364259..365173	1.09989	0.0308481	0.0891393	3.7696	5.50075e-14	1.47587e-12	2.00514	5.13098	5.62163	13.8986	10.3269	84.0651	75.4461	82.1044	4.67115	2.98336	1.65865	2.58138
yciB	putative Zn(2+)-dependent division lipoprotein (schizosome)	BSU_03350	BSU03350	NC_000964.3	365170..365754	0.862184	0.144222	0.289302	3.61446	2.1626e-10	3.87605e-09	0.922424	2.67513	2.98624	7.2018	7.81564	49.0102	40.1303	42.3899	0.405898	2.63746	2.5943	1.21126
BSU_03385	hypothetical protein	BSU_03385	BSU03385	NC_000964.3	369020..369217	2.87919	2.63643e-09	3.53379e-08	0.0243965	0.962226	0.980611	17.4422	27.0987	25.4886	36.2515	5.64463	7.02402	4.56026	5.37234	0.599621	5.99423	6.48575	1.98819
yckC	conserved integral membrane protein of unknown function	BSU_03390	BSU03390	NC_000964.3	369236..369691	2.21043	2.16425e-08	2.56376e-07	0.799894	0.0437072	0.109436	28.8743	39.4669	38.5231	76.8218	16.2655	19.4725	21.7812	46.0714	8.59194	7.80828	8.70456	14.158
yckD	hypothetical protein	BSU_03400	BSU03400	NC_000964.3	369773..370105	2.62821	1.87692e-10	2.92034e-09	-1.95103	1.15177e-05	9.82448e-05	45.3733	65.7936	71.1137	113.398	3.66138	2.57012	5.42301	6.38873	8.91329	9.97959	14.7244	12.5309
bglC	aryl-phospho-beta-d-glucosidase	BSU_03410	BSU03410	NC_000964.3	370259..371692	2.06316	1.90481e-09	2.609e-08	-1.90236	4.23762e-08	5.68732e-07	92.9467	114.978	112.687	162.622	11.1239	8.8032	11.0477	15.9021	27.8184	27.6437	31.3433	22.4557
nin	inhibitor of the DNA degrading activity of NucA (competence)	BSU_03420	BSU03420	NC_000964.3	complement(371729..372127)	1.63973	3.59428e-06	3.21505e-05	-1.34045	0.000167308	0.00108128	242.084	293.883	276.807	367.219	55.7673	52.5522	49.9914	69.8152	90.7547	87.7502	102.699	82.284
nucA	endonuclease	BSU_03430	BSU03430	NC_000964.3	complement(372154..372603)	1.97012	7.73673e-09	9.63355e-08	-1.07549	0.00179405	0.00836029	170.04	187.794	191.949	245.501	36.5772	35.8982	36.8469	37.6736	54.0858	47.4743	55.7775	35.8669
tlpC	methyl-accepting chemotaxis protein (plant colonization)	BSU_03440	BSU03440	NC_000964.3	complement(372771..374492)	1.40471	0.00244208	0.0114477	-1.79732	0.000108579	0.000755302	157.498	182.798	185.2	158.757	40.0041	25.0369	28.4579	20.8096	68.0497	57.0684	80.0663	36.8057
hxlB	6-phospho-3-hexuloisomerase (PHI)	BSU_03450	BSU03450	NC_000964.3	complement(374603..375160)	1.66763	7.83916e-06	6.59482e-05	-1.72869	5.30939e-06	4.85634e-05	83.9406	100.363	97.4006	98.7128	16.2056	11.8868	15.1518	12.2719	39.1495	27.0127	31.3827	16.7906
hxlA	3-hexulose-6-phosphate synthase (HPS)	BSU_03460	BSU03460	NC_000964.3	complement(375166..375798)	1.61905	4.26972e-05	0.000319354	-1.69984	2.47647e-05	0.000196124	57.2864	64.8089	71.448	69.8847	10.9147	10.3094	9.98502	9.45252	23.82	22.4997	23.4225	12.1892
hxlR	positive regulator of hxlAB expression (formaldehyde sensing)	BSU_03470	BSU03470	NC_000964.3	376032..376394	1.12109	0.00792805	0.0307757	-1.49058	0.000578309	0.00316461	31.8122	42.4957	43.0454	38.4724	15.1145	5.01014	8.59289	10.2563	11.7744	16.021	23.799	17.7852
srfAA	surfactin synthetase	BSU_03480	BSU03480	NC_000964.3	376968..387731	-0.68959	0.200002	0.362834	-2.89227	7.65698e-08	9.88264e-07	6502.89	5786.5	6444.48	4004.06	3362.16	1157.95	1052.47	2099.53	10774.1	10554.1	8886.26	5793.16
srfAB	surfactin synthetase	BSU_03490	BSU03490	NC_000964.3	387744..398495	-0.60662	0.270959	0.448663	-3.27038	2.94075e-09	4.68298e-08	9644.3	8821.3	9423.8	5413.69	4322.14	1375.36	1242.24	1145.76	14449.1	13189.2	14124.8	7236.16
srfAC	surfactin synthetase	BSU_03510	BSU03510	NC_000964.3	398532..402359	-0.37774	0.50879	0.681548	-3.33727	5.30422e-09	8.01518e-08	10314.4	9551	10111.4	6462.84	3971.32	1300.82	1200.84	685.113	12297.8	11153.1	14015	8180.89
srfAD	surfactin synthetase	BSU_03520	BSU03520	NC_000964.3	402388..403116	-0.305332	0.604812	0.760657	-3.30913	2.0444e-08	2.88234e-07	7750.36	7530.95	7793.91	5103.59	2989.7	1021.68	916.668	429.63	8791.51	7924.76	10431.7	6452.04
srfT	surfactin exporter	BSU_03530	BSU03530	NC_000964.3	403217..404443	-0.455624	0.221835	0.392691	-1.41358	0.000150852	0.000992307	124.723	122.988	134.466	144.721	118.33	94.0773	93.6581	110.479	173.201	181.656	185.343	161.635
ycxD	putative PLP-dependent transcriptional regulator	BSU_03560	BSU03560	NC_000964.3	406131..407465	-0.322274	0.399611	0.581313	1.04152	0.00558487	0.021314	5.09302	4.94018	4.65271	9.11688	15.3737	21.1559	27.0541	30.0293	7.02568	7.91239	4.63476	11.0874
yczE	integral inner membrane protein regulating antibiotic production	BSU_03580	BSU03580	NC_000964.3	complement(408240..408887)	-0.922563	0.0247064	0.0753047	1.30154	0.00102625	0.0051569	5.16301	4.83009	5.99091	8.42803	17.0907	48.5378	57.6366	53.1452	11.9091	14.6526	4.86432	17.3745
tcyB	cystine ABC transporter (permease)	BSU_03600	BSU03600	NC_000964.3	complement(409965..410669)	-1.0757	0.00262197	0.0121353	0.715936	0.041883	0.105991	13.3182	17.5997	13.078	17.8172	48.4237	95.1451	107.933	78.8363	35.0281	25.9257	12.5851	70.8031
tcyA	cystine ABC transporter (substrate-binding lipoprotein)	BSU_03610	BSU03610	NC_000964.3	complement(410656..411462)	-0.877373	0.0173639	0.0576997	1.12264	0.00200593	0.00917382	12.7048	12.8819	13.3493	17.0154	51.4941	92.2664	107.005	94.74	25.1573	20.0016	9.25847	60.8784
bsdA	HTH-type transcriptional regulator BsdA (LysR family)	BSU_03620	BSU03620	NC_000964.3	complement(411578..412450)	1.09779	0.0251457	0.0764306	1.56228	0.00116528	0.00575103	3.46147	5.63392	4.33569	1.69802	8.49604	7.47521	9.30857	7.46313	1.08797	1.90332	2.54081	1.53316
ubiX	phenolic acid decarboxylase-flavin prenyltransferase subunit	BSU_03630	BSU03630	NC_000964.3	412540..413154	-5.10664	6.86309e-32	4.1779e-30	-5.22571	7.24535e-34	1.13906e-31	6.31748	3.99871	5.0499	26.2602	14.7036	8.17581	8.00826	23.8906	361.967	310.513	178.817	581.21
bsdC	promiscuous phenolic acid decarboxylase subunit; 1,4-dihydroxy-2-naphtoate-heptaprenyl diphosphate decarboxylase	BSU_03640	BSU03640	NC_000964.3	413157..414578	-5.06628	1.26737e-25	5.09621e-24	-5.02738	1.99341e-25	1.37888e-23	5.46448	5.97429	6.14258	23.1535	13.933	8.42609	11.1409	27.07	363.689	310.57	201.633	458.717
bsdD	phenolic acid decarboxylase subunit	BSU_03651	BSU03651	NC_000964.3	414595..414822	-5.00322	1.97664e-27	9.21661e-26	-5.26538	1.84807e-31	2.27262e-29	4.26014	3.92218	3.40536	19.8471	9.80383	7.50746	6.84039	14.5796	313.476	231.646	175.115	270.038
yclD	putative FMN-binding enzyme subunit	BSU_03652	BSU03652	NC_000964.3	414819..415283	-5.08837	1.00011e-33	7.18606e-32	-5.12629	5.09026e-35	9.3521e-33	6.49862	6.00979	6.05275	25.6709	13.7656	8.51249	12.7099	27.7369	388.346	358.355	230.977	504.733
dtpT	di-tripeptide-proton ABC symporter	BSU_03670	BSU03670	NC_000964.3	complement(416235..417713)	0.490326	0.194641	0.357399	1.07809	0.00422138	0.0168512	20.5047	22.6738	18.8987	31.2816	28.9216	52.0078	57.9976	76.5518	15.9745	22.5495	11.4454	16.3959
yclG	putative uronase	BSU_03680	BSU03680	NC_000964.3	417993..419747	4.43559	1.52445e-26	6.6155e-25	1.27866	0.00247837	0.0109281	16.3576	17.8979	18.1939	41.0325	2.14207	3.65748	4.06915	5.68229	1.15004	1.01441	0.798247	1.30099
yclJ	two-component response regulator [YclK] (possibly involved in arabinogalactan metabolism)	BSU_03750	BSU03750	NC_000964.3	426577..427260	-1.95971	6.7875e-07	6.76128e-06	-1.48601	0.000132331	0.000887622	8.67806	9.96887	9.08096	11.9767	22.2814	12.9816	11.8807	37.3237	42.1786	30.0185	23.3828	68.6029
yclK	two-component sensor histidine kinase [YclJ]	BSU_03760	BSU03760	NC_000964.3	427247..428668	-2.16309	2.23556e-10	3.46236e-09	-1.76306	2.06556e-07	2.47812e-06	22.2374	18.3945	17.677	24.3605	51.0875	29.717	28.6315	57.4594	126.323	87.5537	53.528	115.053
rapC	response regulator aspartate phosphatase	BSU_03770	BSU03770	NC_000964.3	428831..429979	-0.491519	0.283731	0.463681	-1.34515	0.00334996	0.0139251	370.641	319.294	349.947	380.659	381.919	222.156	213.82	391.143	501.559	593.326	338.038	629.583
phrC	secreted regulator of the activity of phosphatase RapC and competence and sporulation stimulating factor (CSF)	BSU_03780	BSU03780	NC_000964.3	429963..430085	0.054567	0.87655	0.927552	-1.50485	1.88039e-05	0.000153588	1172.24	973.322	971.316	627.327	625.315	422.707	451.799	496.729	993.236	1159.84	760.257	727.153
yczM	putative type I toxin	BSU_03788	BSU03788	NC_000964.3	complement(430185..430274)	5.67767	2.67262e-40	3.34688e-38	1.81774	2.67487e-05	0.000209958	607.969	628.464	581.238	1967.82	73.3802	73.6982	82.0847	149.956	21.1067	18.4622	12.9715	18.3708
yczN	putative spore and germination protein	BSU_03789	BSU03789	NC_000964.3	complement(430356..430469)	5.37018	8.46795e-35	6.87315e-33	1.54617	0.000405193	0.00232356	3382.55	3421.12	3282.77	10694.1	315.505	444.817	514.829	880.022	108.311	113.48	104.455	153.321
thrD	aspartate kinase III	BSU_03790	BSU03790	NC_000964.3	complement(430623..431987)	-2.21201	1.74377e-09	2.39591e-08	-1.01757	0.00540436	0.0207864	19.6081	18.917	15.5711	43.8967	87.9818	75.4747	89.1806	78.0746	68.6257	95.2965	145.994	101.054
pbtN	petrobactin iron-siderophore ABC transporter (permease)	BSU_03800	BSU03800	NC_000964.3	432372..433322	-1.04068	0.0127468	0.0452917	-3.21026	1.78489e-14	4.90789e-13	134.025	70.2899	89.5008	134.216	37.1798	31.8357	44.8833	31.3888	224.966	113.943	107.168	544.999
pbtO	petrobactin iron-siderophore ABC transporter (permease)	BSU_03810	BSU03810	NC_000964.3	433315..434262	-0.998753	0.00639016	0.0256015	-3.56518	3.73949e-22	1.94762e-20	91.9855	64.4987	76.2703	111.597	22.0784	19.4101	29.4396	17.4622	184.224	91.7687	74.3809	424.224
pbtP	petrobactin iron-siderophore ABC transporter (ATP-binding protein)	BSU_03820	BSU03820	NC_000964.3	434256..435014	-0.81555	0.0289103	0.0848151	-3.45769	3.64551e-20	1.56686e-18	80.3384	73.9323	95.774	121.912	19.2765	22.834	33.8505	14.628	173.942	88.037	73.3685	397.292
pbtQ	petrobactin iron-siderophore ABC transporter (binding lipoprotein)	BSU_03830	BSU03830	NC_000964.3	435036..435989	-0.78785	0.052536	0.134895	-3.51249	7.05238e-18	2.38327e-16	127.268	119.281	146.088	159.147	27.5841	34.6512	48.442	17.3524	302.537	155.138	136.935	426.59
gabT	4-aminobutyrate aminotransferase	BSU_03900	BSU03900	NC_000964.3	441571..442881	1.62697	0.00800697	0.0310023	-1.03716	0.0917748	0.195273	34.6574	15.1771	21.9127	173.178	32.0078	4.89617	7.32563	7.30245	14.6708	23.2664	22.0842	4.44407
gdh	forespore glucose 1-dehydrogenase	BSU_03930	BSU03930	NC_000964.3	445344..446129	-1.58984	0.00135012	0.00698651	0.983284	0.0414035	0.105462	2.88345	2.55989	2.34606	10.8195	44.0798	34.0271	12.9497	70.3736	13.1413	8.75799	7.87202	27.8468
mtlA	phosphotransferase system (PTS) mannitol-specific enzyme IICB component	BSU_03981	BSU03981	NC_000964.3	449724..451160	-0.263521	0.649643	0.79094	-1.60438	0.00569282	0.0216232	117.612	95.991	118.125	72.1558	145.794	26.4289	21.8778	49.6886	220.182	170.059	58.2499	40.1057
mtlF	phosphotransferase system (PTS) mannitol-specific enzyme IIA component	BSU_03982	BSU03982	NC_000964.3	451185..451616	-0.50833	0.403803	0.586412	-2.61283	1.84448e-05	0.000151213	128.159	131.447	181.3	46.0532	110.776	18.0779	16.721	30.1635	336.388	248.086	87.5577	29.8891
mtlD	mannitol-1-phosphate 5-dehydrogenase	BSU_03990	BSU03990	NC_000964.3	451618..452739	-0.473026	0.451558	0.630311	-3.14784	5.55759e-07	6.24453e-06	201.611	241.397	298.424	63.7646	101.241	21.8349	23.2646	52.3804	557.013	386.205	147.958	38.6644
yczO	hypothetical protein	BSU_04039	BSU04039	NC_000964.3	complement(455771..455935)	1.09558	0.019766	0.0641735	1.58094	0.000636094	0.00343277	18.9684	43.3579	31.1745	13.7125	67.7356	59.0018	44.276	64.4681	7.19546	12.9475	17.6884	11.9291
pxpA	oxoprolinase subunit A	BSU_04050	BSU04050	NC_000964.3	457023..457796	-1.78359	0.000724417	0.00407589	4.49519	3.45858e-18	1.19618e-16	3.62534	8.52085	6.89651	4.53602	136.521	683.768	790.516	1317.8	32.6724	17.7875	7.69241	29.8043
pxpG	5-oxoproline transporter	BSU_04060	BSU04060	NC_000964.3	457811..459025	-1.45257	0.00383247	0.0165332	5.12979	3.59156e-25	2.40907e-23	4.086	5.5201	4.71285	9.43939	177.367	931.045	1067.24	1308.64	16.9049	12.4058	6.05337	35.7049
pxpI	putative D-5-oxoproline epimerase	BSU_04070	BSU04070	NC_000964.3	459049..459822	-1.15195	0.0184511	0.0605322	4.76806	3.15546e-23	1.94017e-21	9.06335	5.05474	6.01877	12.6	197.562	881.697	939.732	1031.94	19.6341	12.8806	8.59739	37.4334
pxpB	L-5-oxoprolinase (ATP-dependent) subunit B	BSU_04080	BSU04080	NC_000964.3	459867..460589	-1.71565	0.000242645	0.00157456	4.57462	7.19256e-24	4.68257e-22	5.52306	4.01982	3.62438	10.6832	210.795	827.44	906.678	891.678	23.4823	12.6401	9.84973	36.4803
pxpC	L-5-oxoprolinase (ATP-dependent) subunit C	BSU_04090	BSU04090	NC_000964.3	460592..461599	-1.31016	0.00415983	0.0176501	4.30472	1.05245e-21	5.23504e-20	8.13709	5.21206	6.64349	10.6812	193.53	673.621	721.254	736.916	24.4988	16.7196	9.26536	29.6027
pxpR	transcriptional regulator of the pxp operon (IclR family)	BSU_04100	BSU04100	NC_000964.3	461615..462367	-0.96043	0.0420821	0.113926	4.14595	4.47609e-19	1.66518e-17	9.60276	7.274	7.86217	12.2262	164.346	599.124	667.033	541.486	25.7001	17.0227	7.90693	24.6757
lipC	spore coat phospholipase B	BSU_04110	BSU04110	NC_000964.3	462431..463072	1.39287	0.00028942	0.00185457	3.72071	2.03572e-22	1.12652e-20	35.9745	35.3454	36.2814	60.2767	103.186	406.096	446.991	335.417	22.7464	14.2349	8.18296	20.2349
ycsN	putative oxidoreductase	BSU_04150	BSU04150	NC_000964.3	466042..466944	0.275825	0.502355	0.676443	-1.24783	0.002413	0.010727	671.923	547.398	560.498	484.187	346.554	308.149	295.796	276.533	521.312	499.979	460.769	350.502
ydaB	putative acyl-CoA ligase	BSU_04170	BSU04170	NC_000964.3	469426..470937	-2.33269	1.37149e-09	1.90833e-08	-1.42721	0.000142476	0.000947059	3.42615	2.14397	2.82429	4.38602	14.3132	8.49058	6.62323	6.9033	15.6258	16.4056	10.578	24.4216
ydaC	putative methyltransferase	BSU_04180	BSU04180	NC_000964.3	complement(470957..471502)	1.53816	0.00421974	0.0178524	2.07192	9.04299e-05	0.000637474	3.1626	10.6459	9.06536	1.85761	17.8643	15.6749	14.2821	8.76696	3.47912	1.73899	1.71053	1.87458
ydaD	putative dehydrogenase	BSU_04190	BSU04190	NC_000964.3	471709..472569	0.843953	0.113259	0.242864	1.30724	0.0137543	0.0441986	6.39269	26.3551	19.7262	3.08091	38.9421	27.3355	37.2765	18.2229	7.44617	3.30832	11.932	7.31542
ydaF	putative ribosomal protein N-acetyltransferase	BSU_04210	BSU04210	NC_000964.3	473174..473725	-0.955971	0.0136588	0.0479316	-1.22685	0.00151245	0.00719382	33.6284	28.553	30.4169	76.1821	61.8455	34.4976	34.6481	75.6362	109.692	100.625	35.1077	80.1585
amj	lipid II flippase	BSU_04230	BSU04230	NC_000964.3	474731..475540	-1.22614	0.000436205	0.00265909	-0.418304	0.226358	0.374191	16.2552	16.1463	17.134	40.5509	47.9166	57.1888	63.8436	66.2365	60.9748	63.7387	22.4839	67.457
epsJ_1	glycosyl hydrolase lipoprotein	BSU_04270	BSU04270	NC_000964.3	478944..480032	-0.48179	0.164286	0.318184	1.25537	0.000155993	0.00102157	2.874	4.20851	3.74308	5.22996	15.2078	23.7736	23.5174	20.1463	5.34208	5.88525	3.64489	8.24194
epsK_1	cyclic-di-GMP receptor	BSU_04280	BSU04280	NC_000964.3	480013..480864	-0.13198	0.748312	0.851316	1.2544	0.00147318	0.00704293	1.90006	4.19839	3.98691	3.84603	11.9253	14.0633	19.4614	10.5342	5.1559	3.48257	1.7813	5.45211
kimA	cyclic di-AMP controlled transporter of potassium	BSU_04320	BSU04320	NC_000964.3	486432..488255	-1.65589	0.0015048	0.00773217	-2.42845	3.24779e-06	3.1054e-05	116.503	93.213	99.7132	104.496	212.955	46.6284	38.2072	66.337	508.617	407.137	151.754	271.289
nudT	putative NTP pyrophosphohydrolase	BSU_04330	BSU04330	NC_000964.3	488314..488763	-1.1015	0.0138784	0.0484309	-0.258719	0.545815	0.692555	3.35762	5.2165	4.96047	4.68117	17.3855	7.60756	6.93159	18.0242	12.664	8.96737	4.92917	14.5217
BSU_04345	hypothetical protein	BSU_04345	BSU04345	NC_000964.3	complement(490546..490749)	0.373576	0.581883	0.745075	1.93756	0.00194945	0.0089898	0.529037	3.83566	1.90299	5.35428	9.96111	13.1105	14.8879	14.9912	0.581985	0.581793	0	8.10478
ydzK	hypothetical protein	BSU_04359	BSU04359	NC_000964.3	complement(490777..491043)	-0.21156	0.5983	0.755959	1.3651	0.000632185	0.00342556	55.7807	74.1027	73.7891	189.058	483.662	399.878	339.406	491.773	84.0413	100.016	48.0966	254.479
mntH	proton-coupled manganese transporter	BSU_04360	BSU04360	NC_000964.3	complement(491147..492424)	-0.817838	0.0742639	0.176614	2.78817	1.12072e-09	1.87933e-08	127.262	90.6152	100.09	57.3242	1829.18	1594.42	1596.93	2249.44	236.614	208.49	133.369	79.1018
ydaS	hypothetical protein	BSU_04370	BSU04370	NC_000964.3	complement(492654..492911)	1.17408	0.0129255	0.0456508	1.21103	0.010063	0.0345607	33.0464	88.8191	63.5733	19.0513	109.086	87.4925	71.5855	63.3905	21.6282	19.781	30.7696	15.5633
ydbD	putative manganese-containing catalase	BSU_04430	BSU04430	NC_000964.3	complement(495740..496561)	0.691807	0.0706339	0.170291	1.47236	0.000114542	0.000788609	34.1364	88.1202	66.2367	28.4743	123.976	143.162	174.655	149.627	36.253	26.134	39.3406	30.8416
dctP	C4-dicarboxylate transport protein	BSU_04470	BSU04470	NC_000964.3	500166..501431	2.80217	4.63495e-14	9.49299e-13	0.580852	0.119351	0.237683	57.4569	42.4701	49.7529	136.134	24.3976	18.2527	23.3416	23.7889	11.5349	12.8436	6.63944	8.27123
ydbO	putative cation efflux system	BSU_04540	BSU04540	NC_000964.3	506866..507738	-1.24664	0.00327201	0.0145893	-1.60265	0.000155818	0.00102157	212.138	167.993	190.326	244.425	378.714	163.964	136.808	285.655	543.034	520.423	348.091	543.55
murF	UDP-N-acetylmuramoylalanyl-D-glutamyl-2, 6-diaminopimelate-D-alanyl-D-alanine ligase	BSU_04570	BSU04570	NC_000964.3	509384..510757	-1.51933	0.000364187	0.00225457	-0.379009	0.373473	0.536903	101.483	78.6705	80.2415	121.685	310.356	264.339	254.498	460.928	275.902	241.432	166.364	477.665
ydcC	putative lipoprotein	BSU_04630	BSU04630	NC_000964.3	516241..517257	2.89624	4.53277e-17	1.14179e-15	0.0705375	0.838544	0.901904	191.334	250.823	130.549	110.854	37.2646	38.0799	41.567	34.9737	24.749	23.107	19.1703	28.2569
rsbV	anti-anti-sigma factor (antagonist of RsbW)	BSU_04710	BSU04710	NC_000964.3	522088..522417	1.61609	0.000587974	0.00341789	0.601229	0.201036	0.344288	688.095	1306.5	1127.58	237.132	871.018	748.869	611.158	417.028	346.461	283.407	239.147	264.826
rsbW	switch protein/serine kinase and anti-sigma factor (inhibitory sigma-B binding protein)	BSU_04720	BSU04720	NC_000964.3	522414..522896	1.72012	0.00195101	0.00956519	0.537139	0.333464	0.49605	349.69	667.452	600.602	95.7879	477.304	320.722	262.059	137.37	159.283	147.19	131.246	83.9484
sigB	RNA polymerase sigma-37 factor (sigma(B))	BSU_04730	BSU04730	NC_000964.3	522862..523650	1.7312	0.00204806	0.00997797	0.434975	0.438553	0.595582	849.573	1858.5	1581.14	276.282	1072.18	795.377	717.226	368.646	411.4	362.375	365.471	232.305
rsbX	serine phosphatase	BSU_04740	BSU04740	NC_000964.3	523650..524249	2.0033	0.000306022	0.00193549	0.541913	0.328828	0.491632	587.464	1240.41	1049.3	135.364	638.408	464.299	436.28	204.434	216.475	205.92	210.333	111.406
ydcF	hypothetical protein	BSU_04750	BSU04750	NC_000964.3	524492..524785	2.52772	0.00997976	0.0371634	2.24193	0.0204451	0.0606146	0.367087	3.80211	2.31078	0.796117	2.07354	2.54717	0.558399	4.07037	0	0.403693	0.794174	0
ydcL	ICEBs1 mobile element: integrase	BSU_04800	BSU04800	NC_000964.3	complement(529505..530611)	-0.108208	0.832995	0.902437	5.41993	1.9047e-26	1.40535e-24	7.60437	8.28015	7.80279	26.3589	355.382	597.53	697.238	1774.43	7.6147	10.9358	7.2767	31.0092
immA	ICEBs1 mobile element: site-specific protease cleaving ImmR	BSU_04810	BSU04810	NC_000964.3	complement(530624..531133)	0.0384122	0.946946	0.968829	5.68611	1.42402e-23	9.00593e-22	4.02068	5.47951	8.18288	24.0178	316.963	496.309	603.242	1667.8	6.28544	8.14511	4.34927	24.0828
immR	ICEBs1 mobile element: transcriptional regulator (Xre family)	BSU_04820	BSU04820	NC_000964.3	complement(531130..531513)	0.145135	0.814443	0.892048	6.10947	9.94526e-24	6.38082e-22	5.05892	7.27748	6.57128	28.2414	362.491	576.139	692.376	2695.49	3.40098	4.94524	5.47235	32.395
xis	ICEBs1 mobile element: excisionase	BSU_04830	BSU04830	NC_000964.3	531787..531981	1.09197	0.0745338	0.177159	9.07634	4.26941e-57	1.89007e-54	3.87418	4.01269	5.97247	6.8017	2218.6	1806.61	1731.36	2434.63	4.87077	1.21729	1.79605	2.42253
ydzL	ICEBs1 mobile element: conserved protein of unknown function	BSU_04839	BSU04839	NC_000964.3	531978..532238	0.920959	0.0524633	0.134787	8.41764	2.52749e-77	5.59459e-74	4.962	11.1354	8.92439	12.5549	2751.08	2306.86	2424.17	2989.94	5.00374	3.63788	3.57835	7.84305
ydcO	ICEBs1 mobile element: conserved protein of unknown function	BSU_04840	BSU04840	NC_000964.3	532292..532552	1.15012	0.018397	0.0604908	8.04084	7.01763e-64	3.88338e-61	13.6455	20.5576	17.8488	20.9248	2175.32	2692.57	3027.07	5556.02	5.91351	5.91155	5.36752	16.8927
BSU_04849	ICEBs1 mobile element: hypothetical protein	BSU_04849	BSU04849	NC_000964.3	532758..532886	2.4788	0.0223464	0.0702615	10.6563	7.96284e-26	5.59547e-24	3.34647	0.866528	2.25704	3.62881	516.681	869.949	1027.65	2358.85	0	0.920045	0	0.610327
helP	ICEBs1 mobile element: helicase processivity factor	BSU_04850	BSU04850	NC_000964.3	532922..533302	1.24758	0.039393	0.10825	10.045	2.17741e-68	1.60657e-65	2.83264	3.81409	1.78312	6.75759	1184.57	2012.43	2292.55	4911.17	1.86969	3.11511	0.612827	0.826585
conQ	ICEBs1 mobile element: coupling conjugation protein VirD4	BSU_04860	BSU04860	NC_000964.3	533338..534780	2.92037	6.39985e-06	5.43615e-05	11.6509	9.54613e-77	1.40869e-73	1.34624	1.31691	1.14338	2.21677	542.307	892.919	1037.63	1499.11	0.329106	0.328997	0	0.163684
nicK	ICEBs1 mobile element: DNA relaxase	BSU_04870	BSU04870	NC_000964.3	534773..535831	1.52146	0.0108785	0.0398332	10.077	1.54382e-69	1.3669e-66	2.34395	0.633326	1.09975	2.4312	600.602	922.221	1069.66	1200.14	0.672663	1.23281	0.330718	0.0743458
ydcS	ICEBs1 mobile element: conserved protein of unknown function	BSU_04880	BSU04880	NC_000964.3	536096..536365	-0.0494996	0.970538	0.98501	10.5452	4.60546e-27	3.5769e-25	0	0	0	0.577922	386.469	522.227	568.208	616.074	0	0.439577	0	0.291601
ydcT	ICEBs1 mobile element: conserved protein of unknown function	BSU_04890	BSU04890	NC_000964.3	536404..536670	0.582724	0.500181	0.67476	9.728	4.25103e-43	1.24201e-40	0.808416	1.25598	0.363493	0.584416	508.778	685.161	710.171	739.278	0	0.444516	0.874484	0.589754
yddA	ICEBs1 mobile element: conserved protein of unknown function	BSU_04900	BSU04900	NC_000964.3	536687..536995	2.45446	0.0665368	0.162468	10.4194	4.74147e-17	1.55485e-15	0	0.723508	0.314086	1.26245	212.085	252.739	254.223	281.637	0	0	0	0.254797
conB	ICEBs1 mobile element: subunit of the conjugation machinery VirB8	BSU_04910	BSU04910	NC_000964.3	536985..538049	1.29581	0.028468	0.0839671	9.816	5.71739e-72	6.32772e-69	0.709357	0.734718	0.820164	1.46515	553.428	582.119	609.122	402.642	0.334437	0.668653	0.438473	0.221781
conC	ICEBs1 mobile element: subunit of the conjugation machinery	BSU_04920	BSU04920	NC_000964.3	538061..538309	2.28198	0.033418	0.095173	11.0632	5.41556e-29	5.101e-27	0.866856	1.7957	0	1.87999	937.281	851.554	833.374	548.149	0	0	0	0.632387
conD	ICEBs1 mobile element: subunit of the conjugation machinery	BSU_04930	BSU04930	NC_000964.3	538322..538846	1.60035	0.0226931	0.0709949	9.27122	2.87394e-48	9.78689e-46	1.43898	0.851673	1.29404	0.743043	344.677	346.619	373.837	272.769	0.678429	0.226068	0.444737	0.149966
conE	ICEBs1 mobile element: VirB4-like ATPase	BSU_04940	BSU04940	NC_000964.3	538734..541229	2.08509	0.000299013	0.0019049	8.81604	3.62424e-56	1.45859e-53	0.994488	1.03004	0.544366	1.43786	115.973	178.002	205.869	155.313	0.285397	0.190202	0.280634	0.220803
yddF	ICEBs1 mobile element: conserved protein of unknown function	BSU_04950	BSU04950	NC_000964.3	541248..541574	2.27219	0.0356519	0.0998482	8.93839	4.36021e-19	1.63582e-17	0.990125	0.683682	1.18719	0.715775	120.868	168.487	196.551	86.8139	0.363073	0.362954	0	0
conG	ICEBs1 mobile element: VirB6 subunit of the conjugation machinery	BSU_04960	BSU04960	NC_000964.3	541578..544025	1.34452	0.00467302	0.0195379	7.75257	2.01962e-66	1.27727e-63	0.793556	1.00458	0.753269	1.0836	112.934	143.953	166.785	47.961	0.38799	0.193931	0.286136	0.578913
cwlT	ICEBs1 mobile element: two-domain autolysin with N-acetylmuramidase and DL-endopeptidase activity VirB1	BSU_04970	BSU04970	NC_000964.3	544022..545011	1.95949	0.0108289	0.0397179	8.01561	2.43145e-29	2.39201e-27	0.654082	0.564556	0.490165	0.709268	64.3488	78.8852	88.8836	16.99	0.239849	0.119885	0	0.238582
yddI	ICEBs1 mobile element: conserved protein of unknown function	BSU_04980	BSU04980	NC_000964.3	545026..545532	-0.199153	0.789952	0.87788	5.50604	8.18366e-19	2.99414e-17	0.212867	0.220477	0.957127	0.769423	52.3047	56.5503	62.0087	11.0149	0.936687	0.702283	0.230263	0.776452
yddJ	ICEBs1 mobile element: putative lipoprotein of unknown function	BSU_04990	BSU04990	NC_000964.3	545595..545975	-0.669948	0.0971099	0.21716	1.9365	3.13704e-07	3.66144e-06	5.94854	6.16122	6.62302	6.14327	59.202	42.1186	48.0443	83.0598	10.2833	11.5259	5.20903	14.0519
yddK	ICEBs1 mobile element: conserved protein of unknown function	BSU_05000	BSU05000	NC_000964.3	complement(546166..546966)	-0.926879	0.0211358	0.0674714	1.49407	0.000173996	0.00111635	14.6862	14.2344	16.963	27.6623	94.2463	100.303	109.036	299.214	25.9387	35.5613	21.8621	63.4969
rapI	ICEBs1 mobile element: response regulator aspartate phosphatase	BSU_05010	BSU05010	NC_000964.3	547306..548481	0.264046	0.482102	0.657453	2.03581	4.14172e-08	5.59006e-07	6.69934	11.0261	9.90334	17.7799	33.5222	42.0284	53.2573	106.96	5.55262	10.5969	7.7432	14.1263
yddM	ICEBs1 mobile element: putative helicase	BSU_05030	BSU05030	NC_000964.3	548710..549651	-0.0282889	0.934958	0.961727	2.28801	1.73134e-11	3.56495e-10	9.16548	9.84916	10.6119	14.4112	50.2624	74.3872	86.6159	126.967	9.57866	15.1192	9.17094	10.8654
yddN	putative alkanal monooxygenase	BSU_05040	BSU05040	NC_000964.3	complement(550240..551259)	0.352477	0.431962	0.613708	2.09601	1.00816e-06	1.08856e-05	1.90453	1.75344	2.66419	3.28906	5.67783	13.0056	12.9565	18.3153	1.04757	1.3963	1.14454	4.32255
lrpA	transcriptional regulator (Lrp/AsnC family)	BSU_05050	BSU05050	NC_000964.3	551519..551929	-0.0880769	0.88952	0.935629	3.88628	1.39929e-10	2.57039e-09	0.787763	3.80766	3.06979	6.64399	20.5184	77.8282	92.6698	151.082	1.44434	0.577547	1.13619	14.5588
lrpB	transcriptional regulator (Lrp/AsnC family)	BSU_05060	BSU05060	NC_000964.3	complement(552052..552501)	-0.166959	0.744241	0.849039	1.29181	0.00570009	0.0216232	1.43898	1.49043	1.50971	3.64091	5.19306	6.41888	9.12052	13.7398	3.166	1.31873	0.77829	4.19905
yddQ	putative hydrolase	BSU_05070	BSU05070	NC_000964.3	552616..553158	0.651287	0.202954	0.366824	1.6296	0.00080713	0.00419878	1.78879	1.44102	2.14481	5.31624	2.99384	8.86585	12.547	7.95834	1.53053	1.74859	1.28998	2.31992
ydzN	hypothetical protein	BSU_05109	BSU05109	NC_000964.3	557873..558058	-1.56231	0.00646688	0.0258853	0.81369	0.0962797	0.202581	2.90117	1.80294	2.08716	3.77514	26.2202	15.5295	16.77	27.165	1.91492	4.46667	13.8084	10.5823
ydeK	putative permease	BSU_05230	BSU05230	NC_000964.3	complement(570371..571234)	-1.35943	0.000454968	0.00275068	-2.15265	2.83296e-08	3.91923e-07	35.1001	24.8405	22.5782	22.3042	31.3983	18.697	19.0961	24.7771	101.548	98.218	32.0234	43.2845
ydfJ	putative proton metabolite efflux transporter	BSU_05430	BSU05430	NC_000964.3	589717..591891	1.27258	0.00398863	0.0170891	1.09109	0.0124207	0.0406838	1.53822	2.31273	1.56177	1.21961	2.10214	2.55771	2.60407	1.77287	0.873379	0.927659	0.536752	0.506782
cesA	carboxylesterase NP	BSU_05440	BSU05440	NC_000964.3	complement(592303..593205)	2.51187	9.12558e-10	1.31139e-08	1.53995	0.000174281	0.00111656	127.763	138.397	131.016	36.2881	125.232	88.0256	91.9021	45.7943	25.9013	23.1326	11.8941	20.0536
mneP	primary Mn(II) efflux pump	BSU_05470	BSU05470	NC_000964.3	complement(595109..596002)	-1.22287	0.0095815	0.0358631	-1.93368	4.13781e-05	0.000313666	4.94952	6.00172	5.53656	18.6758	3.75046	6.22263	7.98811	13.6089	13.9442	13.0103	5.22343	60.15
ydfO	putative dioxygenase	BSU_05490	BSU05490	NC_000964.3	597114..598052	0.627669	0.16798	0.323913	1.08533	0.0126162	0.0412497	2.41363	1.54757	1.13693	1.99411	4.00354	3.304	3.49668	3.96489	1.64369	1.64315	0.870293	0.838468
ydfQ	putative thioredoxin or thiol-disulfide isomerase	BSU_05510	BSU05510	NC_000964.3	598729..599067	2.78132	2.17592e-06	1.99938e-05	1.07857	0.0737312	0.164437	4.13866	5.27585	7.15728	11.7374	1.79829	2.20905	4.11634	4.70674	0.700443	0.350106	1.03313	1.85799
ydzH	conserved hypothetical protein, sporulation-related	BSU_05520	BSU05520	NC_000964.3	complement(599107..599343)	4.43804	1.14192e-10	1.81342e-09	0.85784	0.246242	0.397996	11.3843	10.3764	15.1517	34.8948	0.857412	1.80559	2.77079	3.0857	1.50285	1.00157	0.492589	0.332203
ydzR	conserved hypothetical protein, sporulation-related	BSU_05529	BSU05529	NC_000964.3	complement(599875..600105)	5.83397	6.92629e-43	9.79289e-41	1.32836	0.0023627	0.0105682	185.012	199.369	192.845	543.097	14.0749	13.8937	17.0566	26.7658	4.11169	5.65171	3.53768	5.79414
ydgA	conserved hypothetical protein; putative germination protein	BSU_05560	BSU05560	NC_000964.3	complement(602185..602427)	2.75017	0.0016701	0.00843325	1.41752	0.109776	0.22313	2.22065	1.84003	1.99697	14.7691	0.418121	1.76101	2.36458	7.11338	0	0	0.480426	2.26801
ydgB	conserved hypothetical protein; putative germination protein	BSU_05570	BSU05570	NC_000964.3	complement(602441..602713)	1.78363	0.0116429	0.042096	0.399766	0.577451	0.71643	2.37195	3.27566	1.77752	20.8624	1.11652	1.17562	3.30744	9.49754	1.73956	1.73899	0.855264	3.46076
ydgE	putative N-acetyltransferase	BSU_05600	BSU05600	NC_000964.3	604103..604576	1.06904	0.00243925	0.0114467	0.44817	0.203602	0.346672	77.6412	74.5214	69.8206	91.3519	111.678	68.3868	76.1967	53.1582	37.8217	32.8014	27.3387	56.6407
ydgF	putative amino acid permease	BSU_05620	BSU05620	NC_000964.3	complement(606699..608075)	-1.05107	0.00685762	0.0271272	-0.096672	0.80323	0.879764	38.5609	31.4159	37.5665	73.77	109.646	120.888	116.54	181.584	85.9614	101.965	51.0382	150.66
ydgK	putative efflux transporter	BSU_05680	BSU05680	NC_000964.3	613641..614849	-0.700307	0.0837873	0.19433	1.1052	0.00484536	0.0189157	2.23167	3.23604	3.37156	5.54977	9.49643	22.8298	26.7505	17.7067	6.57947	7.46081	1.73812	8.92168
ydhB	putative integral inner membrane protein	BSU_05690	BSU05690	NC_000964.3	complement(614885..615622)	-2.08343	8.72096e-06	7.29465e-05	0.568453	0.203307	0.346427	2.04733	1.81759	3.4192	5.81446	21.3395	22.0341	25.3595	56.7536	13.6743	25.8922	3.79654	13.7621
spoL	spore cortex lytic enzyme	BSU_05710	BSU05710	NC_000964.3	616672..617934	2.12888	5.78264e-06	4.96289e-05	1.39304	0.00299534	0.012812	8.11777	9.38155	4.07268	8.21583	2.01115	5.59047	5.65429	14.6862	1.31603	2.16134	0.924335	2.74285
ydhE	putative glycosyltransferase	BSU_05720	BSU05720	NC_000964.3	618095..619282	-1.54442	0.000302602	0.00192128	-1.7779	3.15709e-05	0.000244772	73.13	55.5147	58.4931	58.9743	87.8339	57.543	33.511	148.243	237.05	158.647	100.922	268.803
ydhF	putative phosphate-starvation lipoprotein	BSU_05730	BSU05730	NC_000964.3	complement(619321..620031)	-5.08098	4.29948e-08	4.92027e-07	-6.20618	2.32467e-11	4.74254e-10	11.8397	10.5336	9.82812	9.10776	8.14542	4.96538	3.80984	12.7168	8.51614	5.17477	1014.4	5.75819
phoB	alkaline phosphatase III (promiscuous, heptaprenylglyceryl phosphate is a substrate)	BSU_05740	BSU05740	NC_000964.3	complement(620097..621485)	-5.56927	7.85175e-08	8.77914e-07	-8.21492	2.66575e-15	7.86751e-14	25.7183	29.4544	14.7431	19.21	4.82781	5.93057	4.31402	7.22743	5.47041	5.89584	3089.38	8.10562
ydhK	hypothetical protein	BSU_05790	BSU05790	NC_000964.3	624492..625109	1.85885	0.000492672	0.00296211	2.86743	5.41917e-08	7.2261e-07	7.50925	15.7363	10.6789	2.01992	33.8678	24.5815	28.0257	29.0459	2.68956	1.92048	3.5892	1.52878
gmuB	oligo-alpha-mannoside phosphotransferase system enzyme IIB	BSU_05810	BSU05810	NC_000964.3	626622..626933	-2.29604	7.60163e-06	6.41964e-05	-1.0504	0.023265	0.0674929	2.42136	0.716552	1.8664	5.00125	12.7004	7.54355	8.68203	7.67109	13.699	20.9222	8.23192	6.30867
gmuA	oligo-alpha-mannoside phosphotransferase system enzyme IIA	BSU_05820	BSU05820	NC_000964.3	626933..627265	-1.82668	0.000122889	0.000846892	-1.18298	0.0103789	0.0353404	4.21323	4.36386	2.62305	20.1492	19.8325	13.4931	17.5015	19.9648	30.3052	39.2055	15.7762	20.0968
gmuC	oligo-alpha-mannoside phosphotransferase system enzyme IIC	BSU_05830	BSU05830	NC_000964.3	627284..628612	-2.18606	6.02794e-07	6.04587e-06	-1.85624	1.68292e-05	0.00013978	3.00464	2.94385	2.9941	5.81183	8.33316	5.95682	8.77052	4.65229	22.1549	26.1663	10.102	5.50948
gmuD	mannoside-phospho-beta-d-glucosidase	BSU_05840	BSU05840	NC_000964.3	628630..630027	-1.51857	0.000990868	0.00536169	-1.79811	8.51797e-05	0.000603345	2.47035	2.95847	4.37362	3.73913	5.81421	4.3619	4.22754	2.66311	8.83219	17.8283	7.09814	3.99856
gmuR	transcriptional regulator (GntR family)	BSU_05850	BSU05850	NC_000964.3	630170..630883	-1.08056	0.00423673	0.0178898	-0.806053	0.0301487	0.0822355	8.01113	7.20164	7.34012	11.0364	18.3569	13.0355	15.0604	15.4568	19.9538	23.6042	13.244	13.8939
rrnE-23S	-	-	-	NC_000964.3	637155..640082	1.51389	0.0129933	0.045853	1.12079	0.0659078	0.151101	224.841	85.2491	28.3402	154.334	59.8585	356.531	135.602	28.3369	55.9565	35.7517	25.4778	63.7279
trnE-Met	-	-	-	NC_000964.3	640268..640344	-0.107425	0.858838	0.918118	1.43991	0.0087223	0.0307272	4.20481	4.35514	8.82297	15.1986	14.5148	34.7342	44.7735	56.1218	15.4188	3.08275	3.0323	15.3374
thiL	thiamine-monophosphate kinase	BSU_05900	BSU05900	NC_000964.3	640662..641639	0.0462058	0.896615	0.939934	1.10417	0.0017394	0.00813988	13.6836	16.1158	15.977	28.6391	32.2056	57.4286	67.3967	78.311	15.5387	12.4996	9.0721	40.8957
tsaE	tRNA(NNU) t(6)A37 threonylcarbamoyladenosine modification; ADP binding protein	BSU_05910	BSU05910	NC_000964.3	641654..642130	0.0330188	0.938753	0.963867	1.18501	0.00514717	0.0199532	11.539	12.1859	12.6148	26.9879	28.1167	54.4999	56.7881	73.1728	8.46258	11.4456	6.85287	41.4293
tsaB	tRNA(NNU) t(6)A37 threonylcarbamoyladenosine modification; protease involved in TsaD function	BSU_05920	BSU05920	NC_000964.3	642111..642800	0.163838	0.708573	0.828843	1.48644	0.000636616	0.00343277	15.0155	16.3623	16.7381	40.3666	37.9908	82.9493	101	109.167	15.3138	11.6966	6.09097	55.569
rimI	ribosomal protein S18 alanine N-acetyltransferase	BSU_05930	BSU05930	NC_000964.3	642810..643265	-0.220469	0.554944	0.722998	1.12829	0.00219859	0.0098914	20.1173	17.6498	18.5166	42.6027	43.6716	107.451	120.787	108.326	20.3082	27.5892	16.3851	56.8046
tatAY	component of the twin-arginine pre-protein translocation pathway	BSU_05980	BSU05980	NC_000964.3	647760..647933	-0.989501	0.00432984	0.0182653	-2.04437	3.83056e-09	5.99219e-08	493.099	418.861	475.781	439.868	412.253	247.164	244.367	459.648	1211.13	1004.74	667.585	756.101
tatCY	component of the twin-arginine pre-protein translocation pathway	BSU_05990	BSU05990	NC_000964.3	647940..648704	-1.02217	0.0096485	0.0360831	-2.12387	7.55909e-08	9.78483e-07	735.573	708.245	783.653	842.304	611.48	444.986	447.227	698.286	2125.41	1642.98	1070.07	1420.37
groES	chaperonin small subunit	BSU_06020	BSU06020	NC_000964.3	649903..650187	2.40745	1.31663e-06	1.24509e-05	1.69755	0.00064749	0.00348291	1448.07	1388.84	1341.71	1222.03	1503.37	810.43	766.412	2069.83	93.7303	144.505	265.438	597.536
groEL	chaperonin large subunit	BSU_06030	BSU06030	NC_000964.3	650234..651868	1.76815	0.00116875	0.00620926	0.84925	0.118935	0.237147	2919.35	2868.32	2774.64	2115.02	2897.72	1537.85	1513.62	2867.22	331.05	571.652	1050.19	1188.45
ydiM	hypothetical protein; prophage 3 region	BSU_06040	BSU06040	NC_000964.3	653432..653812	2.06303	9.0075e-06	7.51998e-05	0.907696	0.0511827	0.124157	52.6871	48.7029	60.3714	43.6172	63.2021	31.1678	35.9794	10.8187	6.5439	18.6907	13.4822	9.50572
ydzU	hypothetical protein; prophage 3 region	BSU_06048	BSU06048	NC_000964.3	654071..654343	2.70683	1.69447e-06	1.58694e-05	1.82017	0.00129724	0.00631779	33.2073	32.3472	30.5734	26.5781	51.7321	19.2018	24.3548	5.60111	0.86978	9.12968	4.70395	4.03755
pspA	phage shock protein A homolog regulator; prophage region 3	BSU_06180	BSU06180	NC_000964.3	671245..671928	1.28509	0.0108506	0.0397643	0.536345	0.287678	0.447701	147.054	359.043	438.014	92.6196	287.133	212.086	204.252	282.26	156.564	80.6855	89.0938	116.717
ydjG	putative phage replication protein; prophage region 3	BSU_06190	BSU06190	NC_000964.3	671994..673019	1.21664	0.0043747	0.0184015	0.917327	0.0316066	0.085527	76.4722	171.922	185.403	76.6507	198.948	142.225	142.248	168.54	47.4437	38.7522	50.7482	97.2258
ydjH	conserved hypothetical protein; prophage region 3	BSU_06200	BSU06200	NC_000964.3	673019..673783	0.7741	0.0341457	0.0966799	1.20565	0.000947459	0.00480458	63.7666	80.0739	87.0303	67.9228	203.871	140.824	147.216	129.576	21.1067	32.115	49.5969	77.3943
ydjJ	putative membrane associated potassium channel; prophage region 3	BSU_06220	BSU06220	NC_000964.3	complement(674832..675857)	0.393159	0.392698	0.574882	1.39396	0.0022192	0.00997399	6.5217	14.1634	11.162	3.42191	43.6716	25.7548	24.4014	16.9123	4.16579	6.3623	8.87524	7.36675
bdhA	acetoin reductase/2,3-butanediol dehydrogenase	BSU_06240	BSU06240	NC_000964.3	complement(677911..678951)	-2.94156	4.2104e-09	5.44371e-08	-2.02802	5.0957e-05	0.000376605	985.723	826.5	1009.59	1343.94	3658.4	2075.5	1973.26	4227.31	6619.06	6536.73	8048.58	10486.6
ydjN	hypothetical protein	BSU_06260	BSU06260	NC_000964.3	679827..680873	-0.998216	0.033454	0.0951976	1.11422	0.0153491	0.0480895	4.43239	3.95027	3.52245	7.52623	8.73381	26.6687	51.5871	41.6549	9.29843	10.8824	2.67607	19.5515
cotA	outer spore coat copper-dependent promiscuous laccase	BSU_06300	BSU06300	NC_000964.3	complement(683462..685003)	2.15559	3.07358e-07	3.16232e-06	3.0301	5.81442e-13	1.41431e-11	39.614	32.4037	36.2532	108.833	78.1463	184.962	192.436	129.947	8.16138	13.2386	11.5078	12.8667
gabP	gamma-aminobutyrate (GABA) permease; proline permease	BSU_06310	BSU06310	NC_000964.3	complement(685155..686564)	0.874915	0.0593275	0.147813	1.55502	0.0008007	0.00417024	135.785	109.324	128.509	488.922	344.875	591.66	631.644	421.057	111.147	152.019	89.9174	73.8184
mneS	secondary Mn(II) exporter, promiscuous	BSU_06320	BSU06320	NC_000964.3	686962..687834	-1.61766	7.34961e-05	0.000525503	-2.56764	3.29153e-10	5.80542e-09	8.53004	8.96305	9.56075	41.1993	11.522	11.1515	12.5055	15.307	36.1751	42.9607	25.6756	111.65
guaA	GMP synthetase	BSU_06360	BSU06360	NC_000964.3	692740..694281	-1.24112	0.00683889	0.0270776	-0.0916157	0.841653	0.90371	83.8472	72.3466	69.1705	132.613	252.493	402.047	394.507	145.038	275.408	278.704	98.8005	197.494
pbuG	hypoxanthine/guanine permease	BSU_06370	BSU06370	NC_000964.3	694662..695984	0.828893	0.0443011	0.118362	2.40221	5.02236e-09	7.64054e-08	11.9915	44.5269	34.0381	34.0856	104.061	168.033	196.867	100.302	22.7938	16.8654	3.88263	34.5755
yebC	putative integral inner membrane protein	BSU_06380	BSU06380	NC_000964.3	696195..696998	-1.99179	7.07558e-07	7.00051e-06	-1.46071	0.000268403	0.00161224	62.8212	41.0146	54.6827	95.8747	140.779	146.767	167.743	96.6646	307.592	339.081	172.502	155.016
yebE	hypothetical protein	BSU_06400	BSU06400	NC_000964.3	697538..698092	0.973461	0.0231401	0.0719823	1.2478	0.00326149	0.0136828	9.72284	11.6817	10.3173	20.3835	21.7852	16.9628	14.6421	41.8063	6.41757	5.77391	2.94488	12.6255
yebG	hypothetical protein	BSU_06410	BSU06410	NC_000964.3	698092..698289	2.30593	0.000127127	0.000871986	1.48162	0.0139277	0.0446136	5.45069	10.162	4.41149	13.3973	5.64463	5.4031	4.56026	12.4235	2.99811	1.19885	0.589614	1.98819
purC	phosphoribosylaminoimidazole succinocarboxamide synthetase	BSU_06450	BSU06450	NC_000964.3	701601..702326	-2.03136	2.62516e-06	2.38221e-05	0.299717	0.48292	0.63552	7.87872	13.5493	12.6997	24.8244	110.28	124.075	146.418	58.7905	33.1972	57.7081	23.6382	153.452
purS	factor required for phosphoribosylformylglycinamidine synthetase activity	BSU_06460	BSU06460	NC_000964.3	702319..702573	-2.29844	7.14404e-07	7.05232e-06	0.147929	0.742322	0.843063	9.31105	11.3974	10.6568	29.0661	105.189	154.389	160.307	67.7863	40.0406	62.3682	26.0956	205.321
purQ	phosphoribosylformylglycinamidine synthetase subunit I	BSU_06470	BSU06470	NC_000964.3	702570..703253	-2.40894	2.09965e-08	2.50075e-07	0.308956	0.465043	0.619545	6.78467	11.6031	10.358	19.1627	116.161	147.49	140.648	65.9968	35.2356	55.005	26.9671	167.939
purL	phosphoribosylformylglycinamidine synthetase subunit II	BSU_06480	BSU06480	NC_000964.3	703237..705465	-2.47524	1.19807e-08	1.45865e-07	0.152176	0.725027	0.830532	10.5551	12.5372	13.5412	25.7965	136.611	178.35	188.069	69.4057	43.6763	97.5471	46.4041	184.697
purF	glutamine phosphoribosylpyrophosphate amidotransferase	BSU_06490	BSU06490	NC_000964.3	705441..706871	-3.01635	1.30237e-11	2.20397e-10	-0.380335	0.391139	0.554488	10.634	16.2478	13.6321	31.8948	176.013	210.449	207.191	67.319	76.9099	212.075	96.5113	201.26
purM	phosphoribosylaminoimidazole synthetase	BSU_06500	BSU06500	NC_000964.3	706973..708013	-3.1991	5.09677e-16	1.20103e-14	-0.334338	0.390912	0.554488	9.01955	10.6306	9.32303	21.5846	151.868	165.251	177.101	48.9839	54.7435	168.509	84.5578	155.8
purN	phosphoribosylglycinamide formyltransferase	BSU_06510	BSU06510	NC_000964.3	708010..708597	-3.47674	8.23758e-17	2.05144e-15	-0.514536	0.207905	0.352443	7.1582	9.88549	8.25278	20.9644	150.332	170.479	163.471	45.4525	59.1606	189.332	108.802	140.325
purH	fused phosphoribosylaminoimidazole carboxy formyl formyltransferase; inosine-monophosphate cyclohydrolase	BSU_06520	BSU06520	NC_000964.3	708594..710132	-3.59783	1.17157e-14	2.54207e-13	-0.644218	0.164657	0.298256	10.4487	11.0402	10.5314	24.3336	186.966	198.809	207.212	48.4689	84.8587	259.196	140.942	172.607
purD	phosphoribosylglycinamide synthetase	BSU_06530	BSU06530	NC_000964.3	710148..711416	-3.5502	4.4271e-17	1.12162e-15	-0.851502	0.0420126	0.106098	9.35508	9.60145	8.56572	20.5962	128.666	147.531	149.421	34.6297	64.3679	215.393	128.335	127.188
yecA	putative amino acid exporter	BSU_06550	BSU06550	NC_000964.3	712019..713293	-2.88038	1.03017e-09	1.46599e-08	0.502847	0.250951	0.403838	0.761813	1.22741	0.913437	2.14171	19.1253	25.5077	27.5547	7.24792	3.63159	10.9843	8.33229	14.8202
yerA	putative adenine deaminase YerA	BSU_06560	BSU06560	NC_000964.3	713664..715406	0.338918	0.503159	0.676694	-1.4326	0.00466067	0.018324	383.15	332.46	380.917	207.47	281.668	116.556	68.3803	126.329	414.346	316.836	157.333	163.924
yerB	putative lipoprotein	BSU_06570	BSU06570	NC_000964.3	715433..716428	-0.510278	0.270915	0.448663	-1.74996	0.000159755	0.00104005	648.3	698.301	780.904	363.464	467.926	393.983	340.701	468.717	1241.25	1042.55	668.111	652.861
yerC	transcriptional repressor-histidine operons	BSU_06580	BSU06580	NC_000964.3	716431..716745	-0.286958	0.470018	0.646502	-1.61205	5.00434e-05	0.000371092	314.52	363.026	398.378	121.611	182.563	179.661	163.127	242.715	515.983	462.686	277.22	233.197
yerI	putative kinase	BSU_06640	BSU06640	NC_000964.3	724987..725997	-1.00573	0.0165907	0.0555092	-1.195	0.0044164	0.0175314	521.791	480.298	523.854	510.947	758.056	445.914	423.658	1149.08	1078.04	925.421	1002.54	1037.85
gatC	glutamyl-tRNA(Gln) amidotransferase (subunit C)	BSU_06670	BSU06670	NC_000964.3	728732..729022	0.845855	0.0527239	0.13514	1.70976	8.18316e-05	0.000584304	47.4715	44.9433	45.358	84.9903	116.966	163.229	180.812	151.014	17.1356	18.3535	8.82597	99.8357
yerO	putative transcriptional regulator (TetR/AcrR family)	BSU_06700	BSU06700	NC_000964.3	complement(731954..732823)	0.0747286	0.846026	0.911089	2.31344	4.00448e-10	7.00705e-09	3.4734	5.01092	3.34665	6.81549	28.7292	31.1107	30.7582	44.5511	4.50336	4.36546	2.2812	7.05875
srfP	surfactin exporter involved in surfactin self-resistance	BSU_06710	BSU06710	NC_000964.3	732955..736113	-0.0450466	0.911917	0.951157	1.22196	0.00268617	0.0116929	116.465	122.008	123.536	228.057	348.423	620.383	665.538	507.344	137.592	164.409	122.102	174.113
dagK	diacylglycerol kinase	BSU_06720	BSU06720	NC_000964.3	736436..737347	-1.01846	0.00308209	0.0138694	0.418876	0.220768	0.367697	24.0225	27.5778	25.8594	53.895	73.6402	141.938	163.359	157.605	66.6526	63.7676	31.618	117.839
yezG	conserved hypothetical protein; HGT island	BSU_06811	BSU06811	NC_000964.3	complement(747079..747534)	-0.676661	0.0459985	0.121967	-1.28541	0.000147583	0.000975152	35.2645	45.3502	43.2055	71.0046	55.258	37.5373	44.2825	55.6939	63.0076	91.0966	56.5797	105.667
yeeF	putative nucleic acid binding protein; HGT island	BSU_06812	BSU06812	NC_000964.3	complement(747554..749563)	-0.48396	0.320772	0.503201	-1.41011	0.00381981	0.0154998	42.9547	42.3771	43.7461	131.779	45.1907	40.291	40.5114	74.8179	51.034	71.6839	43.561	227.697
yeeG	putative phage receptor protein	BSU_06820	BSU06820	NC_000964.3	749775..750797	1.46211	0.000776568	0.0043249	-0.912053	0.0532498	0.128239	2.95392	2.29465	3.2256	3.50821	0.99319	1.04576	0.96287	0.64988	1.0445	1.04416	1.14119	1.30836
phrH	hexapeptide (TDRNTT) inhibitor of regulatory cascade	BSU_06839	BSU06839	NC_000964.3	752079..752252	1.0867	0.00320232	0.0143368	-0.828435	0.0252475	0.0716938	299.581	342.413	307.334	269.481	169.339	119.893	125.014	84.4407	184.228	186.214	111.376	85.5194
yezE	putative transcriptional regulator (TetR family)	BSU_06860	BSU06860	NC_000964.3	753817..754401	-0.59532	0.0739616	0.17599	-1.14408	0.00058698	0.0032081	60.3265	58.4706	59.0611	52.9465	69.4724	46.6329	49.1105	79.4384	94.7771	82.9786	78.6273	94.8824
yesF	putative oxidoreductase	BSU_06880	BSU06880	NC_000964.3	754920..755780	-0.190483	0.63875	0.783336	-1.77694	1.32598e-05	0.000111812	29.3311	26.2253	23.8968	19.7541	18.999	10.6857	11.059	10.5013	30.612	30.7398	28.0673	22.4035
cotJA	component of the inner spore coat	BSU_06890	BSU06890	NC_000964.3	755907..756155	5.59722	4.05803e-21	1.27045e-19	-0.773228	0.27633	0.435033	61.1133	96.0697	46.7724	43.2397	2.04023	0.429644	0.988972	1.068	0.476807	0	0.937699	3.47813
cotJB	component of the inner spore coat	BSU_06900	BSU06900	NC_000964.3	756139..756402	5.68599	8.99099e-25	3.48739e-23	-1.0418	0.108905	0.222029	104.244	142.691	80.5096	66.1983	3.84861	0	0.621854	1.25914	1.34915	1.79827	0.884421	3.87696
cotJC	enzyme component of the inner spore coat	BSU_06910	BSU06910	NC_000964.3	756417..756986	5.69852	2.35849e-34	1.84594e-32	-0.860916	0.0868095	0.187192	150.714	202.58	91.6041	94.034	2.31727	1.68918	0.864049	3.96564	1.45803	1.24932	3.0722	4.97256
yesJ	putative acetyltransferase	BSU_06920	BSU06920	NC_000964.3	757111..757653	1.08944	0.00248747	0.0116109	-0.594851	0.0994154	0.207249	149.066	171.481	104.738	102.589	63.619	61.0759	55.3278	77.2571	61.8769	57.2665	60.1993	72.2074
yesL	putative permease or sensor of a three component system for pectin and rhamnogalacturonan transport and degradation	BSU_06940	BSU06940	NC_000964.3	758093..758722	2.7874	8.38854e-10	1.21745e-08	-0.187664	0.68449	0.802331	50.0217	43.4708	46.9858	21.4244	16.7726	5.09435	5.99348	4.22113	7.16119	7.724	4.07676	5.49876
yesM	two-component sensor histidine kinase [YesN]	BSU_06950	BSU06950	NC_000964.3	758719..760452	3.3715	5.56365e-14	1.12375e-12	0.0937614	0.836101	0.90044	38.2152	38.0343	35.6532	12.8683	10.0783	4.13365	3.78707	2.14708	3.0811	4.65435	2.01978	2.95132
yesN	two-component response regulator [YesM]	BSU_06960	BSU06960	NC_000964.3	760452..761558	3.30953	1.68187e-11	2.80291e-10	-0.18315	0.716339	0.825627	23.3006	25.4463	24.4604	7.61166	4.31378	3.0925	2.44697	1.56147	2.78848	2.25149	2.00373	1.20908
yesO	pectin degradation byproducts (rhamnose oligosaccharides)-binding lipoprotein	BSU_06970	BSU06970	NC_000964.3	761662..762945	1.36373	0.0137809	0.0481671	0.228676	0.684818	0.802331	0.924579	1.47998	1.13379	0.607628	0.474782	0.999825	0.639289	0.72489	0.36986	0.554607	0.272765	0.429225
yetF	hypothetical protein	BSU_07140	BSU07140	NC_000964.3	784381..785076	0.688503	0.102222	0.225598	-1.61265	0.000206426	0.00130692	13.1803	12.3667	11.9921	10.7613	4.8174	2.76676	4.59957	2.96116	9.21142	4.94524	2.51603	16.5157
hmoA	heme-degrading monooxygenase	BSU_07150	BSU07150	NC_000964.3	complement(785113..785439)	-0.585022	0.18147	0.339907	-4.1657	2.34027e-20	1.0465e-18	115.845	64.2661	72.1217	76.5879	13.3607	12.1049	14.0573	3.04967	129.254	44.6433	75.3299	310.113
yezD	hypothetical protein	BSU_07190	BSU07190	NC_000964.3	787715..787882	3.60289	4.64739e-10	6.97587e-09	0.52615	0.385692	0.549022	39.8289	42.5836	46.7933	6.50162	6.6526	8.27831	5.86319	5.1445	4.94688	2.82585	2.08471	1.87458
calJ	pH-sensitive calcium-leak permease (di-aspartyl pH sensor)	BSU_07200	BSU07200	NC_000964.3	787992..788636	0.715331	0.0471303	0.124142	1.72858	1.52571e-06	1.58552e-05	83.4944	104.677	95.548	113.219	248.416	404.207	448.475	126.369	54.3006	73.6036	41.9915	78.4881
yetK	putative efflux transporter	BSU_07210	BSU07210	NC_000964.3	788636..789628	-0.869286	0.0497247	0.129037	1.57102	0.00037077	0.0021569	29.3448	24.878	19.0587	56.8057	226.126	350.356	371.076	96.3431	45.314	67.0521	54.0806	60.179
flvL	transcriptional regulator (FlvL-flavonoids)	BSU_07220	BSU07220	NC_000964.3	complement(789652..790155)	-0.633891	0.173619	0.330857	1.26368	0.00329585	0.0137389	2.14134	0.887159	2.11821	5.26322	15.5227	17.1934	17.7524	11.0805	3.53348	5.18073	2.77961	5.62373
flvM	putative flavin-dependent hydroxylase/monooxygenase acting on salicylate derivatives	BSU_07230	BSU07230	NC_000964.3	790318..791427	0.0307879	0.946524	0.968623	1.51941	0.000469164	0.00262852	1.45843	0.906341	1.7487	2.53036	3.84445	7.5176	8.87402	8.74458	0.748716	2.24541	1.36727	2.34069
yetN	hypothetical protein	BSU_07240	BSU07240	NC_000964.3	complement(791462..792532)	-0.97616	0.0279584	0.0827497	1.1405	0.00736182	0.0266919	2.11615	1.98306	2.44671	3.93375	5.8818	15.5827	20.0805	28.7409	5.32101	5.54089	2.07108	9.04207
ltaSA	exported glycerol phosphate lipoteichoic acid synthetase and anion-binding protein	BSU_07260	BSU07260	NC_000964.3	796314..798233	-1.23799	0.00299162	0.0135597	-0.426934	0.305681	0.467121	87.7441	66.487	81.6355	146.896	165.053	319.551	344.328	184.559	237.45	292.202	112.913	279.376
spmH	glucose-1-phosphate cytidylyltransferase (sporulation)	BSU_07270	BSU07270	NC_000964.3	798469..799233	5.83917	1.22433e-40	1.57831e-38	2.74306	4.37136e-10	7.58903e-09	133.741	126.686	121.538	214.069	22.7113	23.6338	25.9667	33.1979	2.01755	1.3963	4.73078	1.54377
spmG	putative CDP-sugar-dehydratase/epimerase	BSU_07280	BSU07280	NC_000964.3	799240..800208	5.73096	1.25509e-59	4.50684e-57	2.51608	1.14404e-12	2.72294e-11	156.706	152.619	159.551	260.87	22.8581	27.4905	33.2066	35.334	3.43065	3.42952	3.73483	3.33129
yfnF	putative glycosyltransferase	BSU_07290	BSU07290	NC_000964.3	800232..801143	5.69368	3.98024e-59	1.2461e-56	2.42984	6.01443e-12	1.32467e-10	158.217	160.196	164.415	247.832	23.9525	26.0415	32.9419	32.2937	3.77525	3.25345	4.09627	3.45317
yfnE	putative glycosyltransferase (complex carbohydrate synthase)	BSU_07300	BSU07300	NC_000964.3	801172..802350	4.36949	1.16772e-38	1.27952e-36	1.38264	4.19605e-05	0.000316995	136.85	137.95	147.514	217.978	21.372	27.5847	33.3491	40.5438	7.14968	7.65066	6.63428	9.81648
yfnD	putative glycosyltransferase (complex carbohydrate synthase)	BSU_07310	BSU07310	NC_000964.3	802351..803286	3.87415	3.31367e-31	1.96268e-29	1.30538	9.5406e-05	0.000670416	166.382	161.821	170.879	253.23	40.7065	43.6612	48.2335	60.1612	14.9675	12.4265	10.8512	13.4585
mtrA	methylthioribose permease	BSU_07340	BSU07340	NC_000964.3	complement(805456..806841)	-0.204387	0.5984	0.755959	1.83309	1.57294e-06	1.63078e-05	6.85229	6.12946	5.46184	8.38737	23.6781	54.4941	55.493	36.0235	7.45244	7.44998	8.33883	6.70303
ettA	putative energy-dependent translational throttle A	BSU_07370	BSU07370	NC_000964.3	809557..811446	-1.14813	0.00869072	0.0331807	-0.184745	0.672453	0.793218	36.3742	26.4965	31.3752	62.4981	128.106	114.057	107.709	107.181	82.2909	85.0268	63.8075	118.015
copP	transcriptional regulator (MerR family) of metal (copper) efflux transporter expression	BSU_07390	BSU07390	NC_000964.3	812140..812562	-1.60171	0.0020275	0.00990696	-1.85862	0.000313528	0.00186307	4.59249	3.17112	6.42429	34.8598	22.5785	11.381	10.6729	12.1021	27.2254	54.9939	19.3193	38.3424
copO	metal (copper) efflux transporter	BSU_07400	BSU07400	NC_000964.3	812628..813818	-2.46473	2.71446e-08	3.19825e-07	-2.00347	5.5922e-06	5.09397e-05	8.88036	4.31736	8.31182	34.588	33.1853	27.1271	23.7088	25.2869	69.5802	124.964	31.2688	70.7334
yfmG	putative enzyme	BSU_07480	BSU07480	NC_000964.3	820867..822330	1.65601	0.00161081	0.00817151	-0.0341187	0.948192	0.974002	738.141	897.463	885.473	2160.78	959.055	224.631	207.174	707.696	146.46	274.826	417.693	592.535
fecE	iron-dicitrate ABC transporter (permease)	BSU_07500	BSU07500	NC_000964.3	complement(823716..824717)	1.03616	0.0115361	0.0418565	-0.573772	0.162092	0.295973	153.7	202.479	188.003	423.189	151.898	91.8203	94.4547	127.326	90.0509	110.276	90.1792	181.194
fecC	iron-dicitrate ABC transporter (binding lipoprotein)	BSU_07520	BSU07520	NC_000964.3	complement(825787..826734)	-0.259026	0.470932	0.64701	-1.18232	0.00100153	0.00504987	80.6011	88.3173	99.6121	116.124	73.2016	75.1577	99.6619	61.7841	83.0324	68.8578	67.1152	297.82
yflT	heat stress induced protein	BSU_07550	BSU07550	NC_000964.3	827455..827802	1.80148	0.000361971	0.00224719	1.23965	0.0141011	0.0450401	119.398	305.795	220.6	47.7533	282.621	169.08	174.784	116.918	49.1276	35.1283	73.8034	31.2214
pelA	pectate lyase	BSU_07560	BSU07560	NC_000964.3	827993..829255	-2.93835	1.2186e-09	1.70643e-08	-2.63004	5.30381e-08	7.09365e-07	351.371	323.929	349.559	291.507	1036.06	381.084	400.025	691.937	2478.75	2067.09	1774.82	4561.11
maeS	malate (2-oxoglutarate) transporter	BSU_07570	BSU07570	NC_000964.3	829382..830818	-3.11894	7.76483e-18	2.0502e-16	-1.23702	0.000576205	0.003157	11.2655	13.224	15.2637	12.7046	114.33	49.4333	49.4107	83.2307	112.776	94.7339	63.4494	230.444
citT	two-component response regulator	BSU_07590	BSU07590	NC_000964.3	832545..833225	-0.531329	0.149578	0.29696	-1.09616	0.00292261	0.0125129	41.2043	42.185	44.8922	37.234	59.3805	37.7027	33.8705	41.8812	55.7886	75.9868	58.9718	42.8923
yflP	putative tricarboxylate transporter component	BSU_07600	BSU07600	NC_000964.3	833228..834187	-0.241984	0.492102	0.667558	-1.11036	0.00162558	0.00764767	41.0334	43.1991	48.3242	40.7164	50.4842	30.0885	30.9528	34.6957	51.9422	65.5245	45.7246	38.792
yflI	hypothetical protein	BSU_07670	BSU07670	NC_000964.3	complement(839077..839232)	-1.08683	0.0052297	0.021543	-0.0688869	0.855502	0.913705	29.0563	27.9455	18.0419	39.0097	82.7156	98.0662	84.7156	88.6437	56.3183	62.3861	26.1925	109.518
yflH	putative enzyme	BSU_07680	BSU07680	NC_000964.3	complement(839339..839653)	-1.01774	0.00228963	0.0108793	-0.792762	0.0166909	0.0514669	39.4007	41.8739	43.7507	80.4963	104.184	89.6605	93.2899	75.5582	82.9191	110.02	78.1997	152.715
nagP	phosphotransferase system (PTS) N-acetylglucosamine-specific enzyme IICB component	BSU_07700	BSU07700	NC_000964.3	840656..842014	-2.09263	7.88195e-09	9.78656e-08	-0.100853	0.779577	0.866182	17.9476	14.4766	18.7107	31.0585	135.172	105.564	122.855	127.438	72.5979	167.418	42.2648	66.3343
yflD	hypothetical protein	BSU_07720	BSU07720	NC_000964.3	844097..844234	0.800724	0.327444	0.510017	2.04729	0.00574953	0.0217735	0	4.05007	1.40656	3.39215	8.83507	8.52749	9.51706	7.22639	1.72065	4.30021	0	0
yflB	hypothetical protein	BSU_07735	BSU07735	NC_000964.3	844253..844645	1.00891	0.0115944	0.0420334	0.507458	0.202469	0.345635	14.28	18.2037	16.052	29.7784	21.7167	15.5164	15.4561	30.6193	6.34409	8.45599	5.34703	20.4343
yflA	putative aminoacid transporter	BSU_07750	BSU07750	NC_000964.3	844770..846185	2.59112	5.66487e-07	5.69475e-06	1.07512	0.0380088	0.0984582	70.5009	183.777	157.162	19.1743	95.002	60.0637	50.8971	33.3353	18.1106	13.327	26.3003	10.5087
yfkT	putative spore germination integral inner membrane transporter	BSU_07760	BSU07760	NC_000964.3	complement(846182..847258)	2.57602	2.46843e-06	2.25398e-05	0.684459	0.211022	0.355749	76.8592	229.273	170.946	18.9797	85.8487	47.183	52.2842	26.9141	17.3072	20.4973	31.4351	9.1379
yfkS	putative spore germination D protein	BSU_07770	BSU07770	NC_000964.3	complement(847282..847482)	2.99907	3.38571e-07	3.47531e-06	0.572286	0.335933	0.497882	45.1024	127.91	79.6701	8.9276	28.8129	15.4351	20.0107	13.2304	4.72537	8.85715	13.3587	4.30873
yfkR	putative spore germination protein	BSU_07780	BSU07780	NC_000964.3	complement(847498..848652)	3.39008	8.52177e-09	1.04918e-07	0.396728	0.502092	0.65241	30.6484	110.04	83.5242	6.07944	16.9779	11.3928	11.5132	6.27413	6.16753	5.44619	7.3786	2.04499
yfkQ	putative spore germination protein	BSU_07790	BSU07790	NC_000964.3	complement(848633..850174)	4.17661	1.91003e-12	3.38933e-11	0.379548	0.529752	0.677474	6.01908	37.2607	24.924	2.12504	2.43795	2.08135	2.23577	1.33655	1.3089	1.15453	0.90851	0.561643
treP	phosphotransferase system (PTS) trehalose-specific enzyme IIBC component	BSU_07800	BSU07800	NC_000964.3	850367..851779	1.75956	0.000711438	0.00400801	-0.14614	0.782346	0.867655	3.20792	6.32878	5.7009	2.09819	2.80434	1.28711	1.27803	1.88203	1.17633	2.43587	1.07407	0.445759
yfkN	exported 2',3'-cyclic-nucleotide 2'-phosphodiesterase, 2' (or 3') nucleotidase and 5' nucleotidase	BSU_07840	BSU07840	NC_000964.3	complement(855114..859502)	-0.832593	0.168402	0.324441	-2.32917	0.00011673	0.000799942	166.816	142.141	155.784	196.213	71.6941	91.6739	106.809	90.2948	78.8254	98.9995	685.486	67.8973
yfkL	efflux transporter	BSU_07860	BSU07860	NC_000964.3	complement(860303..861493)	-0.556503	0.149855	0.297335	1.31719	0.000546052	0.00301043	5.52757	6.00676	6.84503	18.6041	48.1144	55.6015	57.6178	37.6233	10.3673	13.752	6.3714	26.3102
yfkJ	protein-tyrosine-phosphatase	BSU_07880	BSU07880	NC_000964.3	862004..862474	1.40088	0.00421764	0.0178524	1.04478	0.0326669	0.08754	45.5983	103.95	68.4108	14.4112	110.016	79.4978	69.711	27.9482	25.4591	18.647	26.7692	15.8802
rbn	putative ribonuclease BN	BSU_07900	BSU07900	NC_000964.3	862836..863663	1.21461	0.00243274	0.0114407	0.569523	0.155119	0.287087	105.056	208.984	163.396	54.3686	188.236	138.12	130.067	79.7311	56.6381	46.2989	64.8575	64.1839
chaA	H+/Ca2+ antiporter	BSU_07920	BSU07920	NC_000964.3	865205..866260	1.90768	2.28589e-05	0.000178916	1.39138	0.00199936	0.0091627	31.4777	63.6184	54.0407	11.5995	59.2686	47.0069	47.4163	24.931	10.6808	8.76657	14.1507	8.42494
yfkD	hypothetical protein	BSU_07930	BSU07930	NC_000964.3	866331..867125	1.84786	3.21861e-05	0.000246198	1.08317	0.014806	0.0468186	41.6761	74.2402	56.1563	17.4685	55.5943	46.0221	49.4573	25.7568	14.0379	11.1968	15.8595	11.1909
mscC	mechanosensitive ion channel	BSU_07940	BSU07940	NC_000964.3	complement(867164..868006)	-1.83828	4.1913e-06	3.69627e-05	-0.187755	0.635767	0.765445	20.8678	17.1054	16.233	30.0787	38.4478	93.6562	96.7879	179.101	78.305	77.5752	34.6215	130.567
yfkA	putative Fe-S oxidoreductase, radical SAM superfamily	BSU_07955	BSU07955	NC_000964.3	complement(868007..869128)	-1.80527	1.99868e-05	0.000159567	0.248986	0.55326	0.697777	16.9292	9.26536	10.553	21.6257	31.2417	67.793	75.2077	200.752	43.9134	50.4573	21.3302	107.643
yfjT	hypothetical protein	BSU_07970	BSU07970	NC_000964.3	869273..869458	0.199319	0.704617	0.827307	1.52372	0.00205679	0.00935809	5.80234	6.00979	4.6961	10.067	24.5815	13.2289	16.77	47.1813	7.65968	5.10477	0.627654	11.0056
pdaA	exported peptidoglycan N-acetylmuramic acid deacetylase	BSU_07980	BSU07980	NC_000964.3	869559..870350	-0.562719	0.162068	0.315149	1.03891	0.00626593	0.0233889	2.45281	2.11708	2.57337	4.72845	12.059	10.2659	15.65	17.7119	4.79697	4.64553	2.06365	6.85924
yfjL	hypothetical protein	BSU_08050	BSU08050	NC_000964.3	878081..878770	0.708769	0.117853	0.250023	1.25843	0.0049445	0.0192687	8.13337	7.61414	7.59543	14.247	13.3999	20.1559	19.8669	30.3508	2.92511	3.44017	2.5379	16.5452
acoA	acetoin dehydrogenase E1 component (TPP-dependent alpha subunit)	BSU_08060	BSU08060	NC_000964.3	879002..880003	1.4173	0.00942977	0.0354162	0.602777	0.269887	0.427021	1.83104	2.34274	1.84032	4.28251	1.11541	3.84364	3.19491	0.729851	0.947904	0.710694	1.39813	0.550025
acoB	acetoin dehydrogenase E1 component (TPP-dependent beta subunit)	BSU_08070	BSU08070	NC_000964.3	880007..881035	1.81433	0.00034945	0.00217872	0.858913	0.0916689	0.195199	2.20252	3.58485	2.54657	5.61073	2.4685	3.22295	3.90879	1.22757	0.115379	0.922728	1.47489	1.30073
acoR	transcriptional regulator (AcoR-acetoin)	BSU_08100	BSU08100	NC_000964.3	883758..885575	1.34532	0.000900219	0.00491977	0.166001	0.682621	0.800944	12.8226	16.6013	16.4424	11.4583	15.2014	8.29723	7.72083	7.89894	6.98767	7.50763	3.3392	5.5433
sspH	small acid-soluble spore protein	BSU_08110	BSU08110	NC_000964.3	885629..885808	1.28248	0.00333814	0.0148088	-0.253425	0.571369	0.712632	11.9915	22.9774	19.4105	28.6071	17.4984	8.32077	11.8567	6.27893	7.915	5.93429	5.83718	14.8716
yfjF	hypothetical protein	BSU_08120	BSU08120	NC_000964.3	complement(885844..886173)	0.056798	0.878849	0.928673	-2.1627	7.67483e-09	1.14399e-07	155.017	134.138	134.109	398.845	75.7407	62.5678	52.2357	67.0871	165.136	151.774	97.6401	420.382
yfjE	putative integral inner membrane protein	BSU_08130	BSU08130	NC_000964.3	complement(886223..886681)	0.136113	0.739459	0.848249	-2.40348	5.30483e-09	8.01518e-08	90.7593	88.1593	101.916	281.822	46.9279	27.0367	27.7192	38.3833	98.8082	97.7413	54.1751	298.976
yfjD	putative integral inner membrane protein	BSU_08140	BSU08140	NC_000964.3	complement(886775..887332)	0.0799599	0.841489	0.909004	-2.39173	2.84093e-09	4.55681e-08	62.8587	59.6972	72.3547	196.307	32.4111	20.3226	19.8592	29.667	57.4476	60.8318	45.1911	237.466
yfjC	hypothetical protein	BSU_08150	BSU08150	NC_000964.3	complement(887364..888131)	0.113627	0.82287	0.896282	-2.18144	1.86207e-05	0.000152373	42.7197	29.9832	33.8674	161.728	21.9611	18.1088	13.8945	23.546	25.6619	29.2078	15.657	213.028
yfjB	hypothetical protein	BSU_08160	BSU08160	NC_000964.3	complement(888143..889366)	-0.313219	0.590387	0.750483	-2.24283	0.000120468	0.000820522	25.2174	12.3289	17.6027	82.7363	15.9378	9.52693	7.7122	18.1959	12.0277	13.6721	8.58409	168.978
yfjA	hypothetical protein	BSU_08170	BSU08170	NC_000964.3	complement(889372..889686)	-0.436907	0.512839	0.684671	-2.70263	7.82525e-05	0.000561858	5.13922	5.67782	7.39449	39.3813	4.83826	1.69812	2.86645	7.17592	6.40738	7.53561	1.85307	74.983
yfiC	putative ABC transporter (ATP-binding protein)	BSU_08220	BSU08220	NC_000964.3	895619..897433	-0.497442	0.171812	0.328621	-1.30056	0.000353847	0.00206933	35.1421	33.2575	32.2974	43.4588	47.4709	21.632	23.3817	32.5637	36.2389	28.9031	52.2291	91.4855
estB	secreted esterase / acylglycerol lipase	BSU_08350	BSU08350	NC_000964.3	910019..910651	0.12307	0.787662	0.876001	2.01975	5.21094e-06	4.77615e-05	3.23941	7.41682	4.29301	8.01148	9.79116	32.4493	43.0523	46.2123	4.68898	4.12494	2.95086	10.4479
bstA	bacillithiol S-transferase	BSU_08390	BSU08390	NC_000964.3	913924..914460	-1.04299	0.000879867	0.00482661	-0.572898	0.0665462	0.152123	63.7091	60.1583	65.7862	90.9501	142.283	119.931	125.649	205.886	137.518	147.197	112.178	190.159
sxzY	xenosiderophore schizokinen (dihydroxamate) transporter binding lipoprotein	BSU_08440	BSU08440	NC_000964.3	complement(919366..920343)	-0.412145	0.445973	0.624305	-2.0413	0.000166829	0.00107976	27.5878	23.2022	22.8243	33.7446	3.01278	14.7674	31.8938	3.73881	25.2503	14.5627	16.473	110.611
sxzZ	xenosiderophore schizokinen (dihydroxamate) transporter (permease)	BSU_08450	BSU08450	NC_000964.3	920474..921475	-0.737051	0.0961568	0.215468	-3.23096	5.00904e-13	1.22514e-11	39.7443	24.8776	27.9923	33.17	8.01064	8.22112	15.2373	2.9194	40.2859	24.4005	23.8847	158.25
sxzA	xenosiderophore schizokinen (dihydroxamate) transporter (permease)	BSU_08460	BSU08460	NC_000964.3	921472..922503	-0.919288	0.0547938	0.139224	-3.4589	6.87874e-13	1.66405e-11	42.4583	37.2607	43.1659	46.343	5.71027	14.6166	22.0324	2.64127	78.1146	46.4623	41.0639	195.228
yfhD	hypothetical protein	BSU_08490	BSU08490	NC_000964.3	complement(924210..924401)	1.54767	0.000334612	0.00209814	0.362122	0.404702	0.567326	29.7914	37.2607	21.2303	41.0415	26.4592	19.5018	18.3835	22.1609	10.5121	3.70893	7.90451	22.5535
yfhI	putative efflux transporter	BSU_08540	BSU08540	NC_000964.3	926886..928079	-1.4175	0.000291061	0.00186236	0.83865	0.0269599	0.0755866	3.16359	3.46393	3.4952	6.46895	16.9339	29.9261	37.4675	37.139	9.14799	9.54258	7.03981	20.9689
yfhJ	hypothetical protein	BSU_08560	BSU08560	NC_000964.3	928389..928658	-0.698798	0.0687172	0.166438	-1.01409	0.00785254	0.0281484	23.1836	28.5665	33.7887	29.763	48.5438	25.7548	29.7937	37.9198	47.0503	43.0786	45.4003	52.1965
yfhS	conserved protein related to sporulation	BSU_08640	BSU08640	NC_000964.3	complement(936773..936997)	0.25689	0.50431	0.677532	1.07546	0.00454018	0.0179299	35.4949	32.2926	29.3315	44.7312	50.5759	99.8492	104.704	130.897	25.328	23.7372	14.0092	65.0853
ygaB	hypothetical protein	BSU_08670	BSU08670	NC_000964.3	938243..938587	2.89527	4.47885e-12	7.88386e-11	-1.59663	0.000161052	0.00104542	545.249	504.801	430.408	269.337	49.1819	19.8458	29.5029	22.9317	83.2796	56.7628	55.1571	38.3392
ygaE	hypothetical protein	BSU_08700	BSU08700	NC_000964.3	complement(941168..942229)	0.82504	0.036604	0.102058	1.60764	4.17363e-05	0.000315841	11.9915	28.9454	16.3582	10.5054	29.5626	41.7046	48.5397	65.0429	11.2912	9.38758	4.94676	15.9392
perR	transcriptional regulator (Fur family)	BSU_08730	BSU08730	NC_000964.3	944487..944924	-0.906509	0.0149511	0.0514775	-1.56961	2.50675e-05	0.000197576	261.185	239.898	225.792	502.673	411.517	228.129	207.835	300.083	487.911	554.951	388.612	924.654
trnD-Ser	-	-	-	NC_000964.3	951662..951753	0.541873	0.269575	0.447248	1.26281	0.00928989	0.0324556	31.6732	61.9661	51.6911	151.799	93.8727	187.217	201.643	239.916	25.8098	37.4118	12.6895	151.474
trnD-Tyr	-	-	-	NC_000964.3	952307..952391	0.38787	0.519546	0.689944	1.46893	0.00998421	0.0343435	7.61813	11.8357	3.42539	24.7827	11.9533	69.2232	35.731	36.7611	6.98382	8.37782	1.37345	21.304
tswD	-	-	-	NC_000964.3	955655..955762	-3.66752	5.44194e-12	9.46508e-11	-0.626659	0.149515	0.279875	3.99717	2.07004	0.898636	10.836	55.5055	50.5189	38.7622	90.4904	50.5681	36.2651	45.4003	118.098
thiC	phosphomethylpyrimidine synthase	BSU_08790	BSU08790	NC_000964.3	955895..957667	-3.50126	8.50371e-10	1.23009e-08	-0.637516	0.263764	0.418572	71.2186	62.0381	70.8873	267.502	894.545	889.278	749.873	2451.5	792.17	563.239	736.742	3639.89
ygaK	putative FAD-dependent oxido-reductase	BSU_08800	BSU08800	NC_000964.3	complement(957705..959060)	-0.534234	0.215789	0.385412	1.25171	0.00361948	0.0147681	20.5341	21.3507	18.7521	51.0349	95.9088	96.4883	79.9054	304.222	33.7964	20.7438	17.391	106.544
katA	vegetative catalase 1	BSU_08820	BSU08820	NC_000964.3	complement(959535..960986)	-0.974338	0.0420075	0.113794	-4.15138	5.55726e-18	1.90713e-16	116.917	104.699	96.8522	203.323	26.4505	14.9568	15.7159	29.029	442.03	255.845	184.04	67.996
yhzB	hypothetical protein	BSU_08900	BSU08900	NC_000964.3	complement(967229..967852)	-0.384275	0.298368	0.479011	1.0576	0.0031964	0.0134766	6.39931	7.52379	7.93219	11.6279	21.6558	36.6891	39.5953	41.9779	12.3672	11.7925	4.30305	17.4119
queG	epoxyqueuosine reductase	BSU_08910	BSU08910	NC_000964.3	967935..969095	-0.568242	0.174054	0.331129	1.1792	0.00380183	0.015441	3.16055	5.0066	3.42736	5.51042	6.82607	24.6951	27.008	30.2923	5.72662	5.21359	4.92716	10.2399
yhbB	hypothetical protein	BSU_08920	BSU08920	NC_000964.3	969162..970097	2.92981	2.80512e-08	3.2962e-07	1.815	0.000619256	0.00336787	6.22636	5.73241	3.42173	4.91789	1.51971	4.57185	3.85868	4.54583	0.253686	0.760807	0.124726	1.51408
yhbD	putative sporulation-related protein	BSU_08940	BSU08940	NC_000964.3	970667..971383	-0.142709	0.750891	0.852631	1.13222	0.0093081	0.0324597	4.06407	3.89756	2.84255	7.0729	7.79384	12.8318	11.4483	34.215	6.78902	4.96593	2.76798	5.38058
prkA	serine protein kinase (involved in sporulation)	BSU_08970	BSU08970	NC_000964.3	973156..975051	6.2414	5.38646e-45	8.74402e-43	-0.333353	0.464474	0.619159	150.843	179.464	95.3635	105.219	1.66124	1.29777	1.77504	3.99738	1.31499	0.438186	1.1699	5.02458
yhbH	factor involved in shape determination	BSU_08980	BSU08980	NC_000964.3	975231..976409	4.09678	1.55001e-33	1.07836e-31	0.212138	0.539998	0.686751	68.7452	85.8987	58.4457	77.7548	7.32509	4.71843	7.10147	10.8831	4.02799	4.52999	2.77254	6.27721
dgcK	diguanylate cyclase	BSU_09120	BSU09120	NC_000964.3	complement(985734..986813)	-0.607325	0.174111	0.331129	1.85286	2.40915e-05	0.000191822	4.69667	5.89961	5.39182	8.37987	11.5715	41.2076	54.4191	101.017	9.12424	7.03323	4.32384	19.9746
yhcO	putative exported protein (sporulation germination island)	BSU_09165	BSU09165	NC_000964.3	989712..990680	4.82506	9.66991e-27	4.23832e-25	1.96559	1.37703e-05	0.000115457	93.556	100.477	101.86	291.385	16.5669	16.5606	21.3471	65.4536	4.16579	4.16441	5.30105	5.76882
yhcQ	putative spore coat protein	BSU_09180	BSU09180	NC_000964.3	complement(990612..991265)	1.30033	0.00173316	0.00868165	-0.866285	0.0419222	0.105991	10.3963	8.20419	10.9815	28.9889	3.41785	4.9074	5.02047	5.89602	3.99381	5.98873	5.35521	7.94545
mncR	non specific extracellular Ca2+-dependent endonuclease cleaving RNA and DNA	BSU_09190	BSU09190	NC_000964.3	991348..995001	1.21419	0.00569992	0.0232614	-0.908096	0.0387498	0.0999692	171.307	150.878	158.673	103.642	59.5328	46.3761	55.1499	49.8894	73.7239	68.1453	64.4422	39.6893
srtA	sortase A	BSU_09200	BSU09200	NC_000964.3	994998..995594	1.19029	0.000810877	0.00448181	-0.926374	0.00938398	0.0326595	162.157	169.639	166.794	109.384	64.1616	55.7306	50.0483	49.7785	84.7184	76.937	58.6651	44.1797
yhcU	hypothetical protein	BSU_09220	BSU09220	NC_000964.3	996643..997038	1.02594	0.0300466	0.0872146	1.28348	0.00566016	0.0215456	4.90562	6.77467	9.31314	11.0331	12.8287	11.3465	11.8152	22.4967	3.59773	2.09798	0.884421	10.1398
yhcV	putative CBS containing enzyme (sporulation-/ germination-related)	BSU_09230	BSU09230	NC_000964.3	997175..997597	1.10366	0.00375665	0.0162618	-1.47952	0.00011645	0.000799261	102.055	113.103	97.741	220.779	22.5785	22.0032	27.5556	61.4533	36.2069	53.3104	59.0618	97.7173
glpF	glycerol permease	BSU_09280	BSU09280	NC_000964.3	1002501..1003325	0.539451	0.15114	0.299158	1.47762	8.04367e-05	0.000576203	50.8876	51.7585	63.4078	56.4577	214.783	190.103	194.317	52.4609	39.4311	42.2953	30.8486	42.4677
glpK	glycerol kinase (sn-glycerol-3-phosphate generating)	BSU_09290	BSU09290	NC_000964.3	1003344..1004834	0.974075	0.0406587	0.110756	1.39209	0.0034274	0.0141014	106.042	149.568	141.511	50.6525	291.658	271.866	298.885	82.1336	68.0818	68.6961	51.8338	40.7126
glpD	sn-glycerol-3-phosphate oxidase (FAD-dependent)	BSU_09300	BSU09300	NC_000964.3	1004975..1006642	-1.24958	0.0137558	0.0481179	-0.248747	0.623669	0.753954	71.949	75.7947	89.5468	105.897	482.677	219.992	169.829	153.094	150.755	91.2202	126.402	551.078
yhdC	hypothetical protein	BSU_09360	BSU09360	NC_000964.3	1011427..1011750	-0.74487	0.0561752	0.141993	1.05555	0.00404558	0.0162816	6.66195	8.62516	5.39182	10.1136	39.826	34.6699	32.1752	57.249	14.291	11.7221	6.12543	21.3841
ygxB	putative integral membrane protein	BSU_09390	BSU09390	NC_000964.3	complement(1013958..1015616)	1.49396	0.00564911	0.0230755	1.58299	0.00334279	0.0139084	16.7838	72.0283	46.2156	8.41801	71.349	68.4835	84.9049	17.5925	14.456	9.22874	17.0999	8.35254
spoVR	involved in spore cortex synthesis (stage V sporulation, conserved in non sporulating bacteria	BSU_09400	BSU09400	NC_000964.3	1015647..1017053	3.94106	3.85013e-22	1.32875e-20	-0.939765	0.0249877	0.0712302	67.807	81.5127	43.3185	44.9707	2.2386	2.66123	3.20871	4.53614	5.0629	2.86803	4.64651	2.40617
phoA	alkaline phosphatase A	BSU_09410	BSU09410	NC_000964.3	complement(1017083..1018468)	-3.15605	1.2648e-06	1.20514e-05	-3.8967	2.19716e-09	3.58924e-08	27.0198	21.8564	26.749	53.364	36.6534	26.7839	30.2043	20.3382	75.7236	80.1515	678.393	29.2547
lytE	cell wall dl-endopeptidase; phosphatase-associated protein (major autolysin)	BSU_09420	BSU09420	NC_000964.3	1018998..1020002	-1.37634	0.00173139	0.00868165	-0.610538	0.164009	0.297568	41.8808	38.4842	49.8301	128.79	133.449	144.984	167.681	200.507	155.11	163.09	92.5817	271.606
bcaP	branched-chain amino acid transporter or methylthioribose-degradation metabolite exporter	BSU_09460	BSU09460	NC_000964.3	1023350..1024747	1.04165	0.0534992	0.136568	1.99202	0.000219867	0.00137674	53.8846	57.4902	67.7564	94.7618	102.694	291.252	262.401	151.37	14.6071	22.7524	58.7058	18.078
yhdH	putative sodium-dependent transporter	BSU_09470	BSU09470	NC_000964.3	1024865..1026220	-0.282936	0.470089	0.646502	1.26342	0.0011633	0.00575103	13.2119	13.1072	13.3125	20.1378	38.5134	88.7566	92.2544	47.3616	18.4742	14.6169	8.95378	36.463
yhdI	putative PLP-dependent transcriptional regulator	BSU_09480	BSU09480	NC_000964.3	complement(1026255..1027664)	-0.41703	0.268967	0.446715	1.33403	0.000292749	0.00175135	3.98016	4.75668	4.06107	5.69929	16.6457	27.1626	24.6836	27.2061	6.14676	7.49152	4.38823	7.37067
yhdJ	putative acetyltransferase	BSU_09490	BSU09490	NC_000964.3	1027774..1028202	0.343205	0.413636	0.596371	1.02996	0.0121593	0.0400515	9.55966	8.07749	13.5738	9.45691	17.0523	27.1817	34.0584	23.8656	10.5164	10.7896	6.25898	4.77165
asiMB	negative regulator of the activity of sigma-M	BSU_09500	BSU09500	NC_000964.3	complement(1028233..1028523)	-1.85147	2.16333e-06	1.99199e-05	-1.8776	1.37024e-06	1.43068e-05	51.1803	35.34	48.0261	52.013	72.9729	69.4827	85.7517	53.4604	220.314	257.357	102.301	84.4139
asiMA	negative regulator of the activity of sigma-M	BSU_09510	BSU09510	NC_000964.3	complement(1028511..1029587)	-1.69022	2.17435e-05	0.000171715	-1.44957	0.000265748	0.00160165	57.4189	42.9691	52.8068	78.3092	109.434	99.134	112.266	93.829	232.048	250.045	115.009	140.87
sigM	RNA polymerase ECF (extracytoplasmic function)-type sigma factor (sigma(M))	BSU_09520	BSU09520	NC_000964.3	complement(1029577..1030068)	-1.62268	7.96826e-07	7.84829e-06	-1.35269	3.38066e-05	0.000260735	28.297	21.1295	32.3509	56.2945	64.4314	56.0999	58.2267	71.8879	110.038	133.642	65.0157	118.738
akrN	aldo/keto reductase specific for NADPH; protects against methylglyoxal	BSU_09530	BSU09530	NC_000964.3	1030265..1031260	1.88796	9.9451e-05	0.000691895	0.842052	0.0826392	0.179953	105.431	214.024	184.751	26.0065	168.625	105.692	72.7718	60.809	47.5615	30.1481	40.0866	24.9002
yhdP	putative magnesium efflux pump	BSU_09550	BSU09550	NC_000964.3	complement(1032063..1033397)	-1.07896	0.0092148	0.0348166	-0.742863	0.0728647	0.162751	99.7586	115.466	124.169	198.117	312.04	269.176	248.652	183.911	256.037	290.891	222.556	364.173
srtN	sirtuin NAD-dependent deacetylase	BSU_09650	BSU09650	NC_000964.3	1040094..1040837	-1.0145	0.00358639	0.0157664	-0.71209	0.0402651	0.103156	43.9527	37.2607	46.8305	60.0876	68.1453	76.6412	75.2443	136.629	97.6609	100.181	72.3371	113.548
yheN	putative polysaccharide deacetylase	BSU_09660	BSU09660	NC_000964.3	complement(1040861..1041709)	-1.11558	0.0142793	0.0496715	0.117182	0.796604	0.87579	61.6525	60.0384	62.4155	133.8	292.962	202.37	224.113	393.807	124.459	172.087	173.397	185.749
nhaC	Na+/H+ antiporter	BSU_09680	BSU09680	NC_000964.3	complement(1042885..1044246)	0.277922	0.454244	0.63231	1.35265	0.000253338	0.00154056	16.8779	32.5826	25.4389	11.743	88.3248	69.8285	73.1048	55.3535	17.6954	20.7395	16.9715	16.8794
nhaX	stress response protein, UspA family	BSU_09690	BSU09690	NC_000964.3	complement(1044373..1044873)	2.05497	4.09644e-05	0.000306918	1.19645	0.0169363	0.0520573	128.388	224.233	198.948	31.457	177.045	147.553	120.587	68.0752	50.002	24.4005	44.041	17.6008
bmrC	efflux ABC transporter (ATP-binding protein)	BSU_09710	BSU09710	NC_000964.3	1045318..1047075	-1.43056	0.000241621	0.00157126	-0.748483	0.0543501	0.129988	36.3429	32.0467	37.1539	37.9002	91.7782	79.1102	81.0107	103.581	100.896	125.302	78.8251	77.2543
sspB	small acid-soluble spore protein (beta-type SASP)	BSU_09750	BSU09750	NC_000964.3	complement(1050031..1050234)	0.0232199	0.963555	0.980102	-1.29765	0.0109915	0.0369752	32.8003	23.014	33.3024	141.123	18.9261	16.7814	23.7402	73.3266	25.6074	47.707	47.4986	99.1871
spaD	spore coat associated protein	BSU_09770	BSU09770	NC_000964.3	complement(1050811..1052172)	1.37142	0.00014119	0.000957949	-0.750269	0.0389688	0.100475	23.534	32.0081	18.4557	31.2765	8.20585	8.95438	8.73882	11.0316	10.0245	12.1997	8.82862	9.42243
spaC	spore coat associated protein, subunit C	BSU_09780	BSU09780	NC_000964.3	complement(1052162..1053253)	2.10234	1.57495e-09	2.1803e-08	-0.929226	0.00969465	0.0336086	23.2253	27.1266	15.4644	26.2208	3.34956	2.93905	4.88599	5.78376	5.54485	4.8909	4.70395	6.63311
yheA	hypothetical protein	BSU_09800	BSU09800	NC_000964.3	1054746..1055099	-0.0198208	0.954274	0.973826	1.51644	9.8613e-06	8.53911e-05	63.1079	77.3633	62.5085	58.8452	155.849	330.312	334.136	371.289	72.7778	73.7596	45.84	82.5131
yhaZ	hypothetical protein	BSU_09810	BSU09810	NC_000964.3	complement(1055143..1056216)	-0.660365	0.0927042	0.210271	1.23188	0.00143131	0.00687247	7.13461	4.89177	5.69304	16.4901	29.3269	36.2581	44.3288	80.225	10.7228	11.6034	8.58728	24.7046
yhaX	putative hydrolase	BSU_09830	BSU09830	NC_000964.3	1056702..1057568	2.94291	8.51575e-16	1.99596e-14	-0.158922	0.666393	0.789648	110.164	147.496	78.2467	112.035	28.5943	19.1258	18.2726	13.8793	14.7893	13.8261	7.54053	26.6073
hemZ	coproporphyrinogen III oxidase	BSU_09840	BSU09840	NC_000964.3	1057680..1059185	-0.0894617	0.824767	0.898125	1.39344	0.000485634	0.00270768	7.09458	8.16469	5.60663	8.9624	11.739	26.7098	31.0134	60.479	9.06599	8.11729	3.48835	13.2266
khtU	proton/potassium antiporter; methylglyoxal resistance	BSU_09850	BSU09850	NC_000964.3	complement(1059203..1060420)	1.12271	0.00468983	0.0195767	0.432204	0.276186	0.435033	15.2404	35.6087	29.9604	11.3378	18.1017	19.4991	16.983	36.6801	12.7693	8.47756	9.58486	12.9928
khtT	K+/H+ antiporter for K+ efflux	BSU_09860	BSU09860	NC_000964.3	complement(1060427..1060924)	1.21027	0.0125648	0.044737	0.114891	0.813086	0.885592	14.9533	42.8722	33.7151	7.98995	14.8937	16.7561	15.8236	27.3674	16.9267	6.91142	9.84584	10.4344
yhaR	putative dehydratase / isomerase	BSU_09880	BSU09880	NC_000964.3	1061491..1062258	1.88299	5.39139e-06	4.66084e-05	-1.31957	0.00158076	0.00745265	104.832	111.491	108.3	42.8701	23.1518	13.3727	13.467	13.0715	26.744	25.9625	30.25	13.5321
yhzD	hypothetical protein	BSU_09889	BSU09889	NC_000964.3	complement(1062279..1062464)	1.50686	0.000102209	0.000709953	-1.39116	0.000742957	0.00390626	49.3199	46.8763	47.4828	44.0433	9.28633	8.05236	8.38499	12.1528	19.1492	17.2286	15.6913	16.5084
yhaQ	Na+-dependent efflux ABC transporter (ATP-binding protein)	BSU_09890	BSU09890	NC_000964.3	1062591..1063487	0.605034	0.102133	0.225517	1.17809	0.00138397	0.00669601	26.7102	29.5344	27.3738	24.7888	30.583	51.165	53.625	119.624	15.7506	15.4808	10.0215	37.3034
yhaL	sporulation factor	BSU_09940	BSU09940	NC_000964.3	1070111..1070323	0.654695	0.28554	0.464611	1.8868	0.000779002	0.00408123	3.54678	2.09919	4.10082	2.19773	7.15517	11.0497	9.24898	14.3578	0.557394	1.11442	1.64428	3.69635
sscA	spore assembly and germination protein	BSU_09958	BSU09958	NC_000964.3	1071402..1071488	3.42381	2.74737e-10	4.22516e-09	0.644812	0.241807	0.392981	150.101	136.194	116.017	408.033	23.3571	24.5934	15.096	110.805	10.9172	13.642	12.0769	39.8186
sscB	spore and germination protein	BSU_09959	BSU09959	NC_000964.3	1071613..1071699	3.29625	1.52252e-11	2.54703e-10	-0.0247109	0.963148	0.981099	48.3795	50.1092	42.3908	101.336	4.67142	4.91868	8.49152	16.0476	6.82328	4.09261	5.36752	8.14471
yhaJ	putative membrane enzyme	BSU_09965	BSU09965	NC_000964.3	complement(1072042..1072560)	-0.138251	0.816337	0.892048	1.75965	0.00284451	0.012214	11.0211	9.90747	8.04098	24.8039	18.0106	38.134	50.2947	198.039	6.86272	9.37595	2.47433	51.2745
trpP	tryptophan transporter or sensor	BSU_10010	BSU10010	NC_000964.3	complement(1074646..1075164)	-1.51059	0.000294533	0.0018791	-1.25772	0.00256867	0.0112478	400.087	316.608	367.641	625.659	849.044	721.454	659.841	838.016	1328.39	1426.75	835.875	1241.51
serC	phosphoserine aminotransferase	BSU_10020	BSU10020	NC_000964.3	complement(1075289..1076368)	-1.67459	4.44441e-05	0.000331854	-0.976586	0.017193	0.0527101	157.389	102.57	109.544	283.976	419.49	360.765	312.606	480.83	441.591	548.482	310.127	840.831
yhfA	putative transporter	BSU_10080	BSU10080	NC_000964.3	complement(1081413..1082804)	-0.376421	0.326975	0.509467	1.08947	0.00412694	0.0165339	5.96991	8.11062	6.97218	17.4871	36.2035	26.5916	26.477	69.3962	12.2819	10.061	9.14156	18.4953
yhgB	hypothetical protein	BSU_10090	BSU10090	NC_000964.3	complement(1082870..1083184)	-0.826307	0.0328589	0.0939469	1.00516	0.00694705	0.0255013	12.3341	9.58132	14.1728	12.384	71.9287	45.5095	45.0814	104.262	19.5991	19.5926	20.7544	27.2438
hemE	uroporphyrinogen III decarboxylase	BSU_10120	BSU10120	NC_000964.3	1086117..1087178	-1.28564	0.00649908	0.0259904	-0.539879	0.252847	0.405311	150.504	104.625	111.492	161.622	302.036	239.549	150.025	679.476	372.273	273.469	164.782	575.368
hemH	ferrochelatase	BSU_10130	BSU10130	NC_000964.3	1087250..1088182	-1.23691	0.00593152	0.0240571	-0.892153	0.0471183	0.116078	279.005	219.97	233.426	248.023	513.135	361.076	207.543	858.148	754.343	515.705	373.755	765.635
hemY	promiscuous protoporphyrinogen IX and coproporphyrinogen III oxidase	BSU_10140	BSU10140	NC_000964.3	1088197..1089609	-1.01327	0.0259317	0.0781696	-1.09534	0.0160427	0.0498043	272.597	252.044	251.252	237.482	423.168	290.659	160.103	619.141	759.403	433.837	339.159	574.249
fabHB	beta-ketoacyl-acyl carrier protein synthase III 2	BSU_10170	BSU10170	NC_000964.3	complement(1092770..1093747)	1.39075	0.003642	0.0158677	-1.40204	0.00342262	0.0140948	247.628	271.569	289.372	135.377	108.252	31.8319	23.6686	47.5848	121.396	91.5022	80.5745	67.8642
yhfC	putative integral membrane protein	BSU_10180	BSU10180	NC_000964.3	1093874..1094650	2.72534	4.73978e-14	9.66255e-13	-0.809755	0.0259562	0.0732976	216.542	244.28	241.195	303.041	45.6365	32.6314	29.6857	23.3588	37.4358	30.0915	46.2767	28.9799
yhfE	putative aminopeptidase	BSU_10200	BSU10200	NC_000964.3	1095063..1096103	0.386851	0.346182	0.527395	-1.19699	0.00357342	0.0146081	283.753	273.603	289.76	169.379	173.829	101.535	106.608	150.72	150.203	174.779	220.142	240.508
yhfF	putative RNA-binding PUA-containing enzyme	BSU_10210	BSU10210	NC_000964.3	1096116..1096523	0.163035	0.68088	0.81117	-1.298	0.00107998	0.00538411	163.472	161.372	153.429	88.9193	113.557	65.5523	59.3504	84.8959	98.0645	125.667	157.661	115.011
gltT	proton/sodium-glutamate (aspartate) symport permease	BSU_10220	BSU10220	NC_000964.3	complement(1096560..1097849)	-1.21655	0.00361833	0.0158402	-1.3378	0.00137355	0.00666016	216.265	222.264	264.45	366.692	334.346	401.387	432.503	322.467	685.752	843.681	321.362	679.782
yhfH	hypothetical protein	BSU_10230	BSU10230	NC_000964.3	complement(1098120..1098260)	-1.07591	0.100923	0.223859	-2.10903	0.00132461	0.00642985	19.9008	12.6845	21.3378	181.492	30.2648	10.6223	7.56809	110.805	112.831	186.025	49.6781	104.976
yhfM	hypothetical protein	BSU_10280	BSU10280	NC_000964.3	complement(1102560..1102955)	2.67608	1.00963e-08	1.23609e-07	0.776925	0.105409	0.216743	10.9014	19.4772	7.84264	12.4122	4.36176	5.94341	5.59668	4.86869	1.19924	2.69741	1.76884	2.38582
yhfN	putative membrane metalloprotease	BSU_10290	BSU10290	NC_000964.3	1103104..1104384	1.58323	2.5027e-05	0.000194492	-0.897679	0.0177146	0.0540845	46.59	58.4652	33.2601	26.4937	14.1975	9.93815	11.406	10.7431	13.9022	15.7507	11.0273	16.4717
aprE	serine alkaline protease (Ca(2+)-dependent subtilisin E)	BSU_10300	BSU10300	NC_000964.3	complement(1104423..1105568)	1.3289	0.00903391	0.0343116	-0.688698	0.176293	0.314951	171.303	181.621	172.933	344.756	88.7478	63.9461	67.3295	101	71.4837	148.098	74.5692	23.0151
yhfQ	iron(III) siderophore-binding lipoprotein	BSU_10330	BSU10330	NC_000964.3	1107733..1108704	-1.22477	0.00582598	0.0236876	-2.6466	2.75003e-09	4.45949e-08	40.971	24.6105	27.7579	50.5682	11.8119	24.1038	31.3307	14.6371	55.8203	37.8525	42.7579	249.805
yhfW	putative oxidoreductase with Rieske [2Fe-2S] center	BSU_10390	BSU10390	NC_000964.3	complement(1114057..1115586)	2.55934	6.19976e-12	1.06563e-10	2.27065	9.06789e-10	1.5322e-08	8.18244	9.49782	6.53361	10.5046	8.10171	12.5161	11.0519	11.7757	0.853579	1.31873	1.14454	2.52149
yhxC	putative oxidoreductase	BSU_10400	BSU10400	NC_000964.3	1115698..1116555	1.71029	9.61081e-07	9.31951e-06	2.429	2.60745e-12	6.04355e-11	30.8173	32.1797	19.2296	34.4631	76.9722	62.2187	54.6274	100.344	6.91871	10.098	9.2524	8.99272
comK	competence transcription factor (CTF)	BSU_10420	BSU10420	NC_000964.3	1117109..1117687	1.74434	1.38164e-06	1.29952e-05	0.469009	0.194757	0.336924	102.332	116.029	103.925	211.421	97.5673	88.8739	87.8972	53.3929	35.679	41.6118	36.6966	39.5701
yhxD	putative oxidoreductase	BSU_10430	BSU10430	NC_000964.3	complement(1117734..1118633)	1.16627	0.00188404	0.00928891	1.6879	6.65445e-06	5.95137e-05	57.4393	122.091	79.4754	83.1341	210.545	169.625	192.443	183.049	37.7282	23.7372	49.4214	33.5924
yhjE	putative integral membrane protein	BSU_10480	BSU10480	NC_000964.3	1121550..1122173	-0.82634	0.0122408	0.0439767	-1.04712	0.00146973	0.00703403	73.3327	53.7414	61.1245	68.5171	104.697	71.6638	67.0884	95.2493	100.84	117.925	94.8541	152.417
sipV	type I signal peptidase	BSU_10490	BSU10490	NC_000964.3	1122175..1122681	-0.790197	0.0173001	0.0576189	-1.02005	0.0020624	0.00937398	54.7068	50.4893	46.5164	68.017	86.1725	55.0732	56.9897	87.0701	82.8968	95.7446	83.1251	120.661
yhjG	putative aromatic compound monooxygenase/hydroxylase	BSU_10500	BSU10500	NC_000964.3	1122862..1124361	-8.89322	1.05415e-16	2.61037e-15	-2.31302	0.0305558	0.082988	8.63389	7.75022	7.1172	5.04526	3045.87	31.3099	25.884	1031.95	42.8993	1352.94	9061.09	34.1698
yhjH	putative transcriptional regulator	BSU_10510	BSU10510	NC_000964.3	1124438..1124965	-7.88145	3.89566e-15	8.80138e-14	-2.38626	0.0167909	0.0517281	8.58483	10.162	6.43342	14.3331	1956.44	31.0003	29.2271	553.519	27.2078	850.582	5953.04	57.4089
glcP	glucose/mannose:H+ symporter (recent HGT island)	BSU_10520	BSU10520	NC_000964.3	complement(1125123..1126328)	-1.21699	0.00331988	0.0147577	-0.255199	0.53256	0.680024	5.54831	5.09785	6.75989	9.57453	31.7616	11.4433	13.1363	22.4366	11.1243	16.927	17.5212	14.1666
ntdC	biosynthesis of neotrehalosadiamine (3,3'-diamino-3,3'-dideoxy-alpha,beta-trehalose), glucose-6-P 3-dehydrogenase; kanosamine biosynthesis (recent HGT island)	BSU_10530	BSU10530	NC_000964.3	complement(1126400..1127452)	-0.308515	0.381754	0.563742	-1.43538	4.99651e-05	0.000371092	13.1189	11.8894	13.3643	25.7101	10.9033	10.0581	9.04257	14.2057	17.3634	22.7678	14.5237	25.4216
ntdB	biosynthesis of neotrehalosadiamine (3,3'-diamino-3,3'-dideoxy-alpha, beta-trehalose);kanosamine-6-phosphate phosphatase (recent HGT island)	BSU_10540	BSU10540	NC_000964.3	complement(1127466..1128314)	-0.359949	0.349654	0.530655	-1.25366	0.00114318	0.0056736	7.49999	7.63647	9.03082	21.6874	7.77882	9.07262	7.15461	12.7641	12.8654	13.2805	10.1755	23.2765
yhjO	putative permease (recent HGT island)	BSU_10580	BSU10580	NC_000964.3	complement(1132179..1133384)	0.684837	0.090433	0.20612	-1.2322	0.00289379	0.0124016	4.29547	8.15657	6.84037	8.15129	2.69594	2.3951	3.60737	2.37045	6.10361	5.51112	2.61366	2.87248
yhjR	putative electron carrier protein (putative sporulation gene)	BSU_10610	BSU10610	NC_000964.3	complement(1135699..1136136)	1.39388	0.00399866	0.0170987	0.626644	0.195454	0.33747	4.43522	6.38025	3.76689	10.1532	3.71154	4.64074	3.37334	10.0179	1.89743	1.08389	1.59923	4.85335
addB	ATP-dependent deoxyribonuclease (subunit B)	BSU_10620	BSU10620	NC_000964.3	1136320..1139820	-1.19325	0.00131031	0.00680461	-0.856178	0.0209972	0.0618872	28.8844	27.299	30.2441	40.8928	53.1959	56.1644	54.4886	82.4151	67.3487	68.4791	51.9194	114.084
hlpB	HNH nuclease-like essential for DNA repair	BSU_10660	BSU10660	NC_000964.3	1148155..1148457	-0.52119	0.170943	0.327324	-1.13785	0.00276184	0.0119518	50.2219	51.2796	50.288	48.1506	55.6639	55.7856	45.5123	44.7607	57.5993	53.6632	94.3966	70.4172
gerPF	spore germination protein	BSU_10670	BSU10670	NC_000964.3	complement(1148494..1148712)	1.40265	0.00983963	0.0367039	-0.510348	0.352392	0.515035	24.6401	29.094	35.0099	115.07	8.35096	5.86199	8.62076	56.1612	14.0952	20.5939	12.2607	28.4011
gerPE	spore germination protein	BSU_10680	BSU10680	NC_000964.3	complement(1148744..1149145)	1.47171	0.00182369	0.00905336	-0.766931	0.108486	0.221628	27.9205	25.0258	35.248	84.8122	7.07685	8.78205	6.32991	32.0837	15.9481	13.2857	8.71221	25.069
gerPD	spore germination protein	BSU_10690	BSU10690	NC_000964.3	complement(1149145..1149321)	1.54894	0.00732475	0.0286646	-0.607716	0.301436	0.46239	28.6577	23.9984	26.3194	81.105	2.29612	6.64856	5.10131	39.0633	15.4275	12.7403	6.59568	20.0167
gerPC	spore germination protein	BSU_10700	BSU10700	NC_000964.3	complement(1149318..1149935)	1.23673	0.00721067	0.0283957	-0.553497	0.23227	0.381544	19.9082	23.514	21.829	59.7139	9.04237	6.23192	4.91445	33.4565	12.4873	16.5162	7.93403	15.033
pchI	Spo0A-P phosphatase (iron-metabolism related)	BSU_10730	BSU10730	NC_000964.3	complement(1150850..1151020)	1.45382	0.000302899	0.00192128	0.803848	0.0454784	0.112792	44.1792	75.8288	72.6476	66.6131	89.7199	50.0497	57.1232	55.9855	22.9118	22.2102	13.6542	40.0567
yisJ	putative spore coat protein, CotH paralog	BSU_10740	BSU10740	NC_000964.3	complement(1151166..1152089)	1.2978	0.0110044	0.040227	0.877761	0.0834111	0.18101	2.10241	6.41174	3.99135	1.6043	5.16814	3.70498	4.79716	2.80609	1.92735	2.18361	0.631729	1.27812
mblK	hydrolase/isomerase involved in remodelling the bacterial envelope	BSU_10750	BSU10750	NC_000964.3	1152244..1153149	1.06782	0.00370697	0.0160868	-0.601863	0.102112	0.211535	327.94	279.949	278.839	261.787	161.713	128.236	131.915	138.616	117.546	123.009	151.019	151.294
yisL	putative integral membrane protein	BSU_10760	BSU10760	NC_000964.3	1153265..1153621	1.20371	0.000652353	0.00372786	0.353963	0.316217	0.478093	196.802	173.153	172.901	159.973	119.533	139.046	168.768	181.757	59.1962	76.1318	74.2319	102.33
yisN	hypothetical protein	BSU_10780	BSU10780	NC_000964.3	complement(1156504..1157091)	1.18333	0.020608	0.0661237	1.68948	0.000694461	0.00369073	3.67087	5.13285	3.46617	3.44984	15.0332	5.82211	6.00279	7.23622	0.807653	2.22031	2.38252	1.47288
asnO	asparagine synthetase (sporulation related)	BSU_10790	BSU10790	NC_000964.3	1157237..1159081	1.75781	3.17093e-06	2.85971e-05	0.385829	0.308577	0.468957	9.41772	10.3603	7.99567	18.268	6.71849	4.69674	5.24986	9.94539	3.28183	3.66672	1.83499	5.12079
yisT	putative enzyme regulator of activity	BSU_10860	BSU10860	NC_000964.3	complement(1165449..1165958)	0.576591	0.244908	0.418819	-2.1719	1.21485e-05	0.000103227	612.625	532.609	532.838	313.761	163.761	100.479	97.8578	102.983	381.55	369.788	363.278	178.923
yisY	putative acyl hydrolase or peroxidase	BSU_10900	BSU10900	NC_000964.3	1169043..1169849	1.44675	0.000754631	0.0042242	0.0926692	0.830197	0.896192	10.1638	13.2975	8.77924	23.2995	6.67284	4.7724	5.69609	15.2408	4.85493	3.9709	2.74861	9.46347
yisZ	putative adenylylsulfate kinase	BSU_10910	BSU10910	NC_000964.3	complement(1169877..1170476)	1.32831	0.00375911	0.0162618	0.197696	0.667978	0.790256	8.27414	9.68778	7.27895	16.2541	3.8948	5.34906	3.69381	15.6234	3.166	3.95619	3.30773	6.16735
yitA	putative sulfate adenylyltransferase	BSU_10920	BSU10920	NC_000964.3	complement(1170473..1171642)	1.53496	0.00137738	0.00711917	0.524202	0.275379	0.434154	6.82594	8.7897	6.96789	17.4043	2.7789	3.93179	5.47231	17.7287	2.53686	3.14467	2.5943	5.58527
yitB	putative phospho-adenylylsulfate reductase	BSU_10930	BSU10930	NC_000964.3	complement(1171755..1172465)	1.48427	0.00255071	0.0118681	0.587867	0.233282	0.382921	3.03582	5.65985	3.13954	7.13258	1.57192	3.15979	2.65534	7.94801	1.16888	2.00314	1.80616	1.66102
slpH	2-phospho,3-sulfolactate phosphatase (sporulation related)	BSU_10940	BSU10940	NC_000964.3	1172650..1173336	1.62877	0.00420775	0.0178362	0.284254	0.622589	0.753267	3.29897	3.90505	2.96668	4.54262	1.03526	0.62289	1.43379	5.61281	1.0369	1.55484	1.18953	0.916823
slpS	2-phospho-3-sulfolactate synthase	BSU_10950	BSU10950	NC_000964.3	1173333..1174091	2.01659	8.87176e-05	0.000620174	0.462394	0.373764	0.537003	6.68301	10.8984	5.88198	11.7183	1.87411	1.9733	3.24445	11.1243	1.87708	2.03283	2.15337	2.48956
yitE	putative integral inner membrane protein	BSU_10960	BSU10960	NC_000964.3	complement(1174136..1174765)	3.82561	4.58886e-15	1.02617e-13	-0.560191	0.293757	0.454616	19.3577	31.228	14.789	11.0218	0.967651	1.35849	2.08469	1.26634	0.75381	1.69551	0.926536	2.24949
yitL	RNA-binding protein	BSU_11030	BSU11030	NC_000964.3	1181499..1182395	0.0344013	0.926636	0.957565	1.10747	0.00274438	0.0118878	12.9941	8.97247	12.8754	25.9195	37.2659	44.8439	46.3042	64.0369	11.6475	14.4222	6.50744	30.8082
yitM	hypothetical protein	BSU_11040	BSU11040	NC_000964.3	complement(1182448..1183032)	3.38925	8.30143e-19	2.31753e-17	-1.08312	0.00632429	0.023567	74.9008	88.6613	101.034	127.632	9.72613	4.75472	6.03357	6.13687	8.7268	9.53544	11.5746	5.3834
yitO	putative integral inner membrane protein with HTTM domain	BSU_11055	BSU11055	NC_000964.3	complement(1183029..1183958)	1.68685	0.00134053	0.00695328	0.696361	0.188488	0.329166	1.04442	1.44235	2.40023	4.1107	1.20176	1.3804	2.11831	2.14461	1.14895	0.638096	0.251061	0.846583
yizB	putative transcriptional regulator	BSU_11079	BSU11079	NC_000964.3	1184657..1185004	-0.662751	0.0981138	0.218958	-1.10975	0.00518722	0.0200733	7.443	9.9576	8.6455	16.8145	13.4303	9.83736	7.31214	17.0028	19.4463	17.3936	7.71581	26.2441
yitQ	hypothetical protein	BSU_11080	BSU11080	NC_000964.3	1185001..1185588	0.0098545	0.974651	0.987051	-1.15011	0.000214766	0.00134861	73.0503	58.7426	54.6334	86.9094	50.2833	37.4798	41.3215	57.0983	68.0448	72.0593	44.6723	95.0678
yitR	hypothetical protein	BSU_11090	BSU11090	NC_000964.3	1185608..1185901	0.171024	0.624848	0.773402	-1.04339	0.00302465	0.0128999	34.5062	36.5003	36.3122	57.3204	25.9192	22.1968	25.128	34.1459	41.5941	42.7915	21.0456	45.7932
nprB	extracellular neutral protease B	BSU_11100	BSU11100	NC_000964.3	1186037..1187653	2.17798	1.7785e-08	2.14743e-07	0.942958	0.0151521	0.0475732	7.07477	7.53509	7.32247	18.5278	5.4666	6.54988	5.33017	8.22298	1.909	2.34876	1.15516	3.60308
fakBB	fatty acid kinase fatty acid binding subunit B	BSU_11110	BSU11110	NC_000964.3	complement(1187700..1188551)	-0.488179	0.127953	0.266295	-1.02386	0.00140244	0.00675757	88.6696	83.1805	80.4216	140.746	126.408	86.8909	87.0945	107.215	146.455	158.944	104.823	131.498
yitT	putative integral membrane protein	BSU_11120	BSU11120	NC_000964.3	1188689..1189531	1.12956	0.00351285	0.0155054	0.25424	0.511248	0.660816	97.5537	123.981	115.243	52.1055	111.607	81.0926	84.8111	55.9149	46.8985	43.7856	49.301	35.9572
ipi	intracellular proteinase inhibitor BsuPI	BSU_11130	BSU11130	NC_000964.3	1189646..1190005	1.16299	0.00210695	0.0101817	-0.528863	0.162823	0.296388	255.419	283.181	258.807	135.667	145.067	109.359	117.655	82.1801	123.672	115.389	105.718	65.6102
argC	N-acetylglutamate gamma-semialdehyde dehydrogenase	BSU_11190	BSU11190	NC_000964.3	1195034..1196071	9.85173	4.91219e-60	2.15302e-57	7.20096	7.01542e-33	9.70539e-31	952.077	941.425	953.697	2242.72	269.572	462.555	432.645	26.1319	1.25816	1.14341	0.899758	2.19965
argJ	ornithine acetyltransferase; amino-acid acetyltransferase	BSU_11200	BSU11200	NC_000964.3	1196091..1197311	9.67764	1.51015e-64	8.27375e-62	7.10549	1.32211e-35	2.54477e-33	2131.07	1587.84	1694.09	3034.45	546.794	783.478	760.88	35.9911	2.04195	3.11052	1.4342	4.12683
argB	N-acetylglutamate 5-phosphotransferase (acetylglutamate kinase)	BSU_11210	BSU11210	NC_000964.3	1197326..1198102	9.73467	1.112e-57	2.86699e-55	6.91332	6.07316e-30	6.55753e-28	2295.15	1946.48	2040.73	2338.07	541.362	659.236	641.782	16.6849	3.36158	2.44398	1.95324	2.33055
argD	N-acetylornithine aminotransferase	BSU_11220	BSU11220	NC_000964.3	1198099..1199256	10.5872	2.50693e-58	6.86742e-56	7.43745	1.16613e-29	1.20058e-27	4179.66	3911.6	4119.54	4334.39	868.542	1013.37	937.098	24.2277	3.48588	3.79221	1.41141	2.24366
carA	arginine-specific carbamoyl-phosphate synthetase (small subunit)	BSU_11230	BSU11230	NC_000964.3	1199327..1200388	11.6315	7.82893e-60	3.11947e-57	8.39615	5.2074e-32	6.58662e-30	4362.37	4547.91	4780.07	4697.62	1000.15	1016.42	945.52	10.0162	1.22973	1.22933	0.879424	2.8913
carB	arginine-specific carbamoyl-phosphate synthetase (large subunit)	BSU_11240	BSU11240	NC_000964.3	1200381..1203473	11.2932	3.52821e-57	8.5912e-55	8.12505	1.96258e-30	2.17209e-28	4674.7	4814.36	4919.28	4818.94	1185.44	1059.3	995.95	11.3276	1.91925	1.76513	1.50978	2.72368
argF	ornithine carbamoyltransferase	BSU_11250	BSU11250	NC_000964.3	1203461..1204420	9.88437	5.10007e-48	9.71896e-46	6.71883	4.33008e-23	2.59044e-21	4832.95	4939.37	4789.05	5210.81	1365.93	1042.84	903.359	15.0279	6.67828	3.83256	4.49949	5.98693
yjzC	hypothetical protein	BSU_11260	BSU11260	NC_000964.3	1204506..1204685	2.69012	3.49749e-09	4.57597e-08	4.1473	5.12297e-20	2.15994e-18	83.9406	76.3844	74.4071	136.968	639.537	380.378	336.547	152.541	13.8513	13.1873	2.5943	33.2425
yjaU	hypothetical protein	BSU_11280	BSU11280	NC_000964.3	1205165..1205899	4.0722	6.59219e-26	2.70033e-24	2.52031	7.7398e-11	1.46428e-09	79.5845	99.159	87.2814	259.003	61.9297	74.3775	70.3583	54.3621	4.68439	6.29762	4.44737	16.6034
yjaV	putative NAD(P) binding enzyme	BSU_11290	BSU11290	NC_000964.3	1205981..1206538	3.16341	7.02299e-07	6.9642e-06	0.863689	0.196345	0.338349	4.25505	6.61077	1.7393	4.47424	1.09251	1.53378	1.17684	1.42974	0.425538	0.212699	0.836871	0.423291
fabF	beta-ketoacyl-acyl carrier protein synthase II (involved in pimelate synthesis)	BSU_11340	BSU11340	NC_000964.3	1209183..1210424	-1.04476	0.0226724	0.0709949	-1.68111	0.000245349	0.00151065	327.855	317.796	326.088	236.571	410.504	285.628	270.443	241.682	826.009	803.279	423.642	474.231
yjbA	putative sporulation nucleic acid binding protein	BSU_11410	BSU11410	NC_000964.3	1217326..1218078	3.49159	4.32575e-19	1.22321e-17	2.32133	3.04666e-09	4.83426e-08	50.737	69.9195	47.4308	76.6725	34.8123	53.9879	53.415	23.4853	3.6264	6.93516	3.41083	8.4692
tboWA	-	-	-	NC_000964.3	complement(1219164..1219378)	0.0372375	0.91923	0.954962	1.09112	0.00264189	0.0115114	36.1418	42.6332	35.6612	118.662	157.84	171.668	142.789	239.956	61.8475	40.298	29.3216	101.07
oppA	oligopeptide ABC transporter (binding lipoprotein)	BSU_11430	BSU11430	NC_000964.3	1219849..1221486	0.948416	0.0396009	0.108549	1.68707	0.000251305	0.00153364	638.91	642.303	623.436	582.193	1041.4	1785.5	2036.03	1635.97	283.621	429.747	276.535	298.49
oppB	oligopeptide ABC transporter (permease)	BSU_11440	BSU11440	NC_000964.3	1221594..1222529	1.12504	0.00662106	0.0262645	1.63659	7.76657e-05	0.000559067	239.6	256.645	252.379	264.899	322.287	653.775	743.848	529.092	97.9228	149.625	84.4395	146.025
oppC	oligopeptide ABC transporter (permease)	BSU_11450	BSU11450	NC_000964.3	1222533..1223450	1.05548	0.0150335	0.0516364	1.45717	0.000785382	0.00410494	299.317	302.591	300.567	286.581	374.759	718.569	786.779	575.749	131.011	192.509	96.7776	171.701
oppD	oligopeptide ABC transporter (ATP-binding protein)	BSU_11460	BSU11460	NC_000964.3	1223455..1224531	0.934617	0.0324626	0.0929349	1.16307	0.00777227	0.0279058	487.61	447.543	445.884	383.578	540.469	927.668	986.845	795.2	212.647	320.353	172.134	239.632
yjbB	putative exporter	BSU_11480	BSU11480	NC_000964.3	1225557..1226774	0.149722	0.650341	0.79157	-1.36242	3.87316e-05	0.000295629	56.3542	49.5585	51.3152	56.5609	35.9532	24.4177	22.4419	32.4226	50.8822	44.0443	41.5024	58.8875
yjbC	putative thiol oxidation management factor; putative acetyltransferase	BSU_11490	BSU11490	NC_000964.3	1226938..1227516	-1.0158	0.0211896	0.067533	-1.35643	0.00208602	0.00944254	549.124	486.513	646.85	795.421	961.81	692.884	673.123	630.84	1619.7	1194.24	991.01	1111.77
spxA	redox-sensitive regulator	BSU_11500	BSU11500	NC_000964.3	1227697..1228092	-0.789102	0.0611947	0.151878	-1.37072	0.00114552	0.00567887	768.002	823.969	979.35	809.748	1295.7	770.211	707.047	691.018	1949.67	1581.58	1125.57	1160.5
coiA	protein involved in establishment of DNA transport in competence	BSU_11530	BSU11530	NC_000964.3	1229915..1231036	1.93147	1.16872e-07	1.27743e-06	0.233393	0.523303	0.67208	49.1524	52.6033	43.0769	55.0726	23.7256	17.6395	17.1193	36.5003	12.2746	8.67401	16.2317	13.4027
yjbL	hypothetical protein	BSU_11590	BSU11590	NC_000964.3	1236609..1236977	0.758872	0.177311	0.335202	1.72914	0.00189625	0.00878104	9.35923	16.3583	11.8357	25.5836	34.4185	34.2108	45.825	71.7077	4.18272	2.57313	1.26551	37.1257
kefQ	gated K+/H+ antiporter	BSU_11640	BSU11640	NC_000964.3	1240356..1242200	0.530113	0.185555	0.345492	1.09842	0.00552763	0.0211685	2.98325	3.51402	3.84003	9.38771	6.77356	11.9448	12.2348	12.684	2.70268	3.79537	1.26551	6.52901
tswA	-	-	-	NC_000964.3	1242262..1242370	-1.43232	0.0108113	0.0396869	-0.166039	0.74158	0.842653	2.97037	3.07657	5.34235	10.7366	28.8964	12.7592	12.8022	28.6669	16.3383	6.53316	8.56833	33.2264
tenA	thiaminase II	BSU_11650	BSU11650	NC_000964.3	1242449..1243159	-2.66036	8.6264e-08	9.59632e-07	-0.592081	0.232729	0.382155	51.9126	41.82	53.7817	199.383	450.141	457.266	440.094	747.487	518.65	342.369	200.484	1265.81
tenI	thiazole tautomerase	BSU_11660	BSU11660	NC_000964.3	1243134..1243751	-2.88534	7.80863e-11	1.25828e-09	-0.846563	0.0559618	0.132981	88.19	64.0305	75.6948	279.002	674.396	699.533	656.013	984.547	933.471	695.407	428.626	1809.69
thiO	FAD-dependent glycine oxidase	BSU_11670	BSU11670	NC_000964.3	1243735..1244844	-2.786	4.66158e-11	7.62378e-10	-0.941515	0.0260134	0.073398	96.9368	78.4488	80.9647	303.151	639.186	727.569	667.104	876.135	999.964	727.084	481.593	1725.16
thiS	sulfur carrier for synthesis of hydroxyethylthiazole phosphate	BSU_11680	BSU11680	NC_000964.3	1244844..1245044	-2.62382	1.40669e-13	2.74023e-12	-0.921935	0.00865997	0.0306212	60.6735	45.6026	66.1504	181.269	390.743	426.328	400.214	472.656	588.9	439.315	300.281	890.731
thiG	hydroxyethylthiazole phosphate synthetase (thiamine biosynthesis)	BSU_11690	BSU11690	NC_000964.3	1245041..1245811	-2.69262	3.02308e-09	4.00307e-08	-1.08585	0.0166945	0.0514669	122.621	107.723	120.34	380.18	791.742	845.305	730.458	863.931	1245	921.624	655.944	1946.86
thiF	adenylate transferase and sulfur transferase (thiamine biosynthesis)	BSU_11700	BSU11700	NC_000964.3	1245808..1246818	-2.57494	1.55176e-10	2.42905e-09	-1.16168	0.00385888	0.015644	139.201	121.512	129.5	358.689	730.017	747.176	635.568	812.983	1125.48	841.132	696.189	1862.71
thiD	phosphomethylpyrimidine kinase, 4-amino-5-hydroxymethyl-2-methylpyrimidine and 4-amino-5-hydroxymethyl-2-methylpyrimidine pyrophosphate kinase	BSU_11710	BSU11710	NC_000964.3	1246837..1247652	-2.44091	8.00972e-08	8.93298e-07	-1.18964	0.00886587	0.0311502	166.911	140.686	157.711	395.547	733.387	784.136	679.11	826.227	1159.02	826.292	732.222	2080.81
cotO	spore outer coat protein	BSU_11730	BSU11730	NC_000964.3	1248665..1249348	2.61165	1.15583e-11	1.96356e-10	0.0839848	0.828323	0.894485	106.661	131.556	74.3503	63.7615	35.3532	25.6505	26.5215	14.1908	13.7124	17.5252	9.89931	25.2081
cotX	spore coat protein (insoluble fraction)	BSU_11760	BSU11760	NC_000964.3	complement(1250656..1251174)	3.33483	2.76159e-09	3.69026e-08	0.459465	0.412923	0.574124	833.237	923.333	1043.64	2261.21	123.334	92.5522	129.216	698.005	60.6207	82.3254	111.57	258.345
cotW	spore coat protein (outemost layer)	BSU_11770	BSU11770	NC_000964.3	complement(1251273..1251590)	2.8424	5.90135e-08	6.63221e-07	0.377773	0.471717	0.625273	377.732	343.431	419.951	1080.5	57.8308	50.7993	55.7556	440.919	36.5882	61.9555	49.5609	178.509
cotV	spore coat protein (insoluble fraction)	BSU_11780	BSU11780	NC_000964.3	complement(1251631..1252017)	3.75021	7.93379e-13	1.45497e-11	0.473235	0.366444	0.530009	1141.15	1338.79	1272.47	2838.34	128.908	103.664	135.535	662.079	69.333	80.0439	101.962	254.099
yjcA	sporulation-specific protein	BSU_11790	BSU11790	NC_000964.3	1252177..1252533	2.56015	6.53884e-09	8.25929e-08	-0.117906	0.797064	0.8758	24.4869	40.0787	13.321	22.9469	4.26905	7.19202	6.66794	6.14546	3.32563	5.65171	3.27013	5.29292
yjzK	hypothetical protein	BSU_11799	BSU11799	NC_000964.3	1252815..1253021	4.55298	1.3556e-06	1.27776e-05	1.95983	0.0426966	0.107397	6.77781	5.4001	10.3148	34.2984	0	0.516818	3.17235	9.63518	0	0.573361	0	1.52139
yjcB	sporulation-specific protein	BSU_11800	BSU11800	NC_000964.3	1252858..1253073	3.41586	2.43445e-09	3.28314e-08	0.55809	0.335392	0.49758	68.4515	67.7937	64.2525	220.694	7.52617	6.93397	7.98045	63.4048	4.94688	7.6926	7.02623	20.0475
yjcZ	putative type I toxin	BSU_11809	BSU11809	NC_000964.3	1253103..1253252	5.10444	5.81993e-36	5.10175e-34	1.54625	0.000157348	0.0010274	1405.88	1216.19	1226.75	3392.29	136.826	139.076	165.811	475.13	35.6175	30.8583	44.3626	101.302
spoVIF	sporulation-specific protein needed for heat resistance	BSU_11810	BSU11810	NC_000964.3	1253385..1253639	5.22808	1.28386e-44	2.00969e-42	1.6958	6.06354e-06	5.47823e-05	647.965	677.268	727.324	1641.47	77.2982	80.9702	96.2483	222.391	20.9515	21.8754	18.7705	36.1242
yjcD	putative ATP-dependent DNA helicase (sporulation associated)	BSU_11820	BSU11820	NC_000964.3	complement(1253713..1255992)	0.874622	0.0184958	0.0606336	1.3457	0.000265916	0.00160165	5.1595	7.50116	6.89585	13.2428	8.02132	21.0678	24.8414	14.6379	4.32201	4.78908	2.15054	7.28618
yjzE	hypothetical protein	BSU_11839	BSU11839	NC_000964.3	1256109..1256363	2.26243	1.70435e-07	1.81315e-06	1.27644	0.00323752	0.0136076	29.2028	51.2882	55.1868	22.029	39.8445	33.9823	30.9025	20.3359	8.84618	9.77413	6.86727	8.6451
metI	cystathionine gamma-synthase and O-acetylhomoserine thiolyase	BSU_11870	BSU11870	NC_000964.3	1258492..1259613	-1.63792	6.56594e-05	0.000474893	-1.0566	0.00986787	0.0340701	34.0508	27.4972	26.3824	76.142	104.229	97.5418	106.154	50.7212	185.6	195.271	44.117	69.1889
metC	cystathionine beta-lyase	BSU_11880	BSU11880	NC_000964.3	1259606..1260778	-1.69007	0.000302364	0.00192128	-1.36881	0.00340453	0.0140334	69.0048	54.5092	60.8958	113.072	158.598	156.687	169.628	69.3166	386.742	375.484	86.0897	86.1154
yjcM	conserved hypothetical protein; phage island	BSU_11910	BSU11910	NC_000964.3	complement(1263702..1264931)	-0.365513	0.396599	0.577889	1.38295	0.00130969	0.00637142	40.7126	39.7144	43.7132	68.1243	136.297	240.838	286.362	324.252	44.9804	41.5883	26.4809	167.962
yjcO	putative DNA binding protein; phage island	BSU_11930	BSU11930	NC_000964.3	1265887..1266348	-0.570301	0.214176	0.383256	-1.53912	0.000824423	0.00426369	11.2128	15.9689	20.3769	13.0032	17.5937	10.1887	9.06129	10.9366	37.0052	28.2585	15.6669	6.98706
yjcS	conserved hypothetical protein; phage island	BSU_11970	BSU11970	NC_000964.3	1268275..1268592	0.691558	0.0802143	0.188199	1.27205	0.00108472	0.00540162	22.0598	17.9273	24.4158	20.1182	49.8432	53.1542	59.6275	32.8232	12.3205	14.1826	11.0135	16.3406
yjdB	putative exported protein; phage island	BSU_11990	BSU11990	NC_000964.3	complement(1269733..1270080)	-0.955102	0.220402	0.391081	-4.14541	1.04637e-07	1.31226e-06	8315.7	9236.47	10287.3	1930.09	2881.68	106.674	48.5903	2125.35	16355.1	10999.9	17215.6	13485.1
manP	phosphotransferase system (PTS) mannose-specific enzyme IIBCA component	BSU_12010	BSU12010	NC_000964.3	1272725..1274677	-2.54488	1.36664e-09	1.90764e-08	-4.81875	1.05186e-29	1.10871e-27	8.45484	7.15451	7.90137	17.7371	4.37004	1.69812	1.6812	4.83387	95.6244	69.4613	34.5508	28.7838
manA	mannose-6 phosphate isomerase; cupin family	BSU_12020	BSU12020	NC_000964.3	1274692..1275639	-2.21559	6.91657e-07	6.87422e-06	-4.94508	3.51303e-27	2.77717e-25	9.10747	10.848	15.0493	26.6649	4.60859	1.69274	2.25127	5.11945	123.86	77.9971	39.7766	28.8186
yjdF	hypothetical protein	BSU_12030	BSU12030	NC_000964.3	1275809..1276291	-1.2413	0.000303666	0.00192336	-0.696519	0.0411056	0.105005	23.0148	36.7978	33.9584	53.7898	61.8455	77.5227	78.6857	108.602	128.066	93.8675	50.7581	72.0489
yjdH	putative spore coat protein	BSU_12050	BSU12050	NC_000964.3	complement(1277062..1277457)	2.71611	8.10348e-10	1.17999e-08	-0.286125	0.524294	0.672992	60.2301	106.419	86.024	37.2366	11.0327	19.9915	15.3391	11.2483	18.2885	10.7896	9.13902	6.16338
trnE	cys-tRNApro deacetylase; tRNA editing	BSU_12060	BSU12060	NC_000964.3	1277686..1278165	1.11909	0.0072657	0.028561	-0.405146	0.332138	0.495062	52.6127	129.947	159.328	44.8612	50.8017	56.8338	53.6971	52.7707	69.2563	44.5072	31.618	38.3819
pdaC	N-acetylmuramic acid deacetylase	BSU_12100	BSU12100	NC_000964.3	1281128..1282531	0.59048	0.125158	0.261748	1.46917	0.000125422	0.000847699	9.68545	16.7992	13.2722	29.2851	28.7297	42.3658	39.6976	80.0729	7.44145	10.7358	5.82055	24.8982
yjfA	hypothetical protein	BSU_12110	BSU12110	NC_000964.3	complement(1282571..1283044)	2.65633	1.12279e-09	1.58748e-08	0.287746	0.514082	0.663704	52.5957	77.8229	38.6982	31.109	18.0057	15.1218	18.876	8.69606	12.7742	5.75902	8.12772	4.65085
yjfC	hypothetical protein	BSU_12130	BSU12130	NC_000964.3	1283463..1284362	1.10034	0.0336604	0.0955527	1.79049	0.000344642	0.00202351	0.959321	3.35346	2.26456	1.4737	3.0481	3.92265	4.65146	8.49502	0.39575	1.05499	0.648575	1.7496
yjgB	hypothetical protein	BSU_12150	BSU12150	NC_000964.3	complement(1284870..1285445)	2.17942	0.00204886	0.00997797	1.91902	0.00606266	0.022726	0.562102	6.40418	2.35892	0.541802	3.88068	3.5289	2.42264	3.11638	0.20612	0.824207	0.608039	0.546751
yjgC	putative molybdoenzyme; putative formate dehydrogenase	BSU_12160	BSU12160	NC_000964.3	1285591..1288548	2.01015	0.000512121	0.00305326	1.25669	0.0298481	0.0816169	18.2791	62.013	40.9472	5.85542	36.7187	32.1884	38.7668	12.5638	4.85657	6.29942	14.6423	2.50197
yjgD	hypothetical protein	BSU_12170	BSU12170	NC_000964.3	1288541..1289101	1.78343	0.00593333	0.0240571	0.706205	0.276251	0.435033	17.5063	68.5437	48.2669	4.03309	25.5367	28.6046	40.3839	10.9027	8.04198	8.67401	17.8965	1.54377
yjiA	hypothetical protein	BSU_12200	BSU12200	NC_000964.3	complement(1290675..1290953)	0.244566	0.612693	0.766234	1.12687	0.014148	0.0450963	1.16047	5.20848	4.17431	11.7449	14.5668	14.9544	14.7105	19.3014	5.53199	4.25397	2.09218	7.61924
cypE	cytochrome P450 CYP109B1, monooxygenase	BSU_12210	BSU12210	NC_000964.3	1291344..1292534	0.302266	0.419595	0.601597	-1.03694	0.00569777	0.0216232	52.8291	49.6496	47.8337	39.3045	42.8253	22.1867	19.7113	31.4272	50.0419	45.5411	29.3084	29.5494
ppuG	polyphenols TDP-rhamnosyltransferase, promiscuous	BSU_12220	BSU12220	NC_000964.3	1292557..1293735	0.280391	0.451968	0.630482	-1.08934	0.00352002	0.0144422	70.3014	60.2997	56.6347	49.0351	53.4301	24.5903	26.0387	37.5551	67.7709	57.7826	32.9734	38.7985
yjlA	putative permease	BSU_12260	BSU12260	NC_000964.3	complement(1296620..1297594)	1.16123	0.00081741	0.00450655	0.334882	0.334519	0.496978	41.7304	58.4706	56.8381	37.4493	32.6173	43.78	41.2528	55.0273	28.2505	26.4152	11.1355	26.0826
yjlB	conserved hypothetical protein; cupin family	BSU_12270	BSU12270	NC_000964.3	1297726..1298223	1.88043	1.36553e-05	0.000111663	-0.753001	0.0832329	0.180712	144.982	155.777	163.508	48.5663	50.5977	28.1417	22.087	30.3044	47.9191	32.8888	35.1637	23.3983
yjmC	putative oxidoreductase	BSU_12320	BSU12320	NC_000964.3	1303423..1304436	4.4547	1.62286e-16	3.91141e-15	-1.12866	0.0577828	0.136502	27.0341	32.6307	15.984	8.77142	0.901805	1.05504	0.404757	0.458954	1.17086	1.9898	0.460527	0.388226
yjmD	putative oxidoreductase	BSU_12330	BSU12330	NC_000964.3	1304442..1305461	3.37872	6.43113e-12	1.10108e-10	-1.28951	0.0141212	0.0450719	25.817	27.6167	18.1736	6.42513	1.39456	1.57325	1.04618	0.912508	2.09515	2.44353	2.06018	0.926261
uxuA	D-mannonate dehydratase	BSU_12340	BSU12340	NC_000964.3	1305486..1306565	2.66901	3.15322e-08	3.64659e-07	-0.701475	0.158943	0.291968	16.6882	22.9774	15.0072	5.9237	3.85716	1.58491	2.43214	1.35428	3.51778	2.52757	2.27001	1.2393
uxuB	fructuronate reductase	BSU_12350	BSU12350	NC_000964.3	1306562..1307398	3.44288	6.16327e-13	1.13503e-11	-0.414041	0.410588	0.572676	19.599	26.7102	19.0163	7.17742	2.06363	2.81193	2.35368	0.794298	1.5603	2.41058	1.25531	1.78723
exuT	hexuronate transporter	BSU_12360	BSU12360	NC_000964.3	1307446..1308714	2.64252	4.73902e-08	5.3951e-07	-0.910883	0.0678643	0.154227	17.0092	24.4881	14.0723	6.94736	2.48204	2.44481	2.5227	0.995408	2.52606	4.11519	2.11592	1.36494
uxaB	tagaturonate reductase (altronate oxidoreductase)	BSU_12380	BSU12380	NC_000964.3	1309880..1311322	-1.42439	0.000346487	0.00216641	-1.39406	0.000408226	0.0023349	5.38496	4.95776	5.24609	5.40675	11.3362	5.11553	5.85913	10.5967	18.6768	20.2333	7.84763	10.1484
uxaA	altronate dehydratase	BSU_12390	BSU12390	NC_000964.3	1311319..1312812	-1.02127	0.016269	0.0548391	-1.59663	0.00016884	0.001088	8.52408	11.0735	10.5888	8.30328	11.4253	7.23234	6.9228	14.5959	29.0852	24.7858	12.5027	11.7519
yjoA	putative DNA-binding protein	BSU_12410	BSU12410	NC_000964.3	complement(1313840..1314304)	-0.578087	0.114665	0.245003	-1.34918	0.000231491	0.00143732	228.148	234.141	229.378	128.019	206.266	132.059	158.52	263.786	308.685	206.233	346.465	374.867
yjoB	informational ATPase possibly involved in protein degradation	BSU_12420	BSU12420	NC_000964.3	1314453..1315724	1.18473	0.00174401	0.00872516	0.696508	0.0655954	0.150645	39.1138	109.234	110.787	44.4073	103.92	81.4134	86.4728	67.5281	33.5081	31.6309	32.8571	37.8187
phrA	secreted inhibitor of the activity of phosphatase RapA (quorum sensing)	BSU_12440	BSU12440	NC_000964.3	1316995..1317129	0.361878	0.384058	0.565634	-1.10829	0.00772818	0.0278152	752.267	932.345	1112.87	531.11	638.972	365.321	394.614	485.57	824.04	646.178	751.483	228.032
xlyB	phage PBSX; N-acetylmuramoyl-L-alanine amidase	BSU_12460	BSU12460	NC_000964.3	1317535..1318488	0.162333	0.644712	0.787719	1.84339	1.32812e-07	1.65157e-06	19.0054	23.4344	23.7037	34.3482	115.981	102.72	104.714	167.392	25.0144	21.6471	19.2125	23.108
xkdB	phage PBSX; conserved hypothetical protein	BSU_12520	BSU12520	NC_000964.3	1322014..1322850	0.345401	0.500443	0.674905	1.91083	4.73532e-05	0.000353105	0.386823	0.267102	1.04358	2.60997	5.21977	4.60135	5.49193	5.71895	0.992921	0.708995	0.557914	1.41097
xkdC	phage PBSX; putative DNA binding protein	BSU_12530	BSU12530	NC_000964.3	1322750..1323550	-0.254063	0.582318	0.745118	1.52362	0.000537709	0.00296813	1.75157	1.81419	0.848151	6.91558	13.953	13.2224	14.2444	16.2679	3.26086	2.96344	3.20644	3.63682
ykzK	phage PBSX; conserved hypothetical protein	BSU_12539	BSU12539	NC_000964.3	1323550..1323717	0.708829	0.266274	0.444398	1.93572	0.000914391	0.00466468	3.21201	0	2.88847	6.50162	13.91	12.0991	11.2378	12.6634	2.12009	3.53232	1.3898	1.87458
xpf	phage PBSX; putative RNA polymerase PBSX sigma factor-like	BSU_12560	BSU12560	NC_000964.3	1324471..1324980	0.624728	0.342079	0.523477	2.58823	1.13404e-05	9.7106e-05	0.634845	0.21918	0.761198	1.98873	6.77356	5.45395	6.59896	5.34469	0.465588	0.930869	0	1.08064
xtmA	phage PBSX; prophage terminase (small subunit)	BSU_12570	BSU12570	NC_000964.3	1325096..1325893	-0.155706	0.697417	0.822933	2.12455	6.97575e-08	9.13659e-07	6.89737	7.00389	7.41882	26.2998	66.5897	67.299	69.1239	136.298	12.9437	14.5755	9.2166	14.2073
xtmB	phage PBSX; prophage terminase (large subunit)	BSU_12580	BSU12580	NC_000964.3	1325890..1327191	-0.148039	0.704378	0.827248	1.81029	2.93341e-06	2.82308e-05	10.1955	8.67127	10.5849	32.7778	60.6343	75.84	80.0672	139.246	17.4167	18.4136	12.6427	17.1735
xkdE	phage PBSX; phage capsid portal protein	BSU_12590	BSU12590	NC_000964.3	1327195..1328682	-0.101265	0.796875	0.883334	1.81448	3.29526e-06	3.14399e-05	8.34087	6.61077	9.52265	22.913	48.5484	61.7587	61.5083	93.9158	13.7236	13.7988	10.0425	10.741
xkdF	phage PBSX; conserved hypothetical protein	BSU_12600	BSU12600	NC_000964.3	1328702..1329529	-0.00685233	0.985378	0.99304	2.12203	7.89694e-09	1.17315e-07	8.34192	8.77516	9.14265	23.1797	72.8894	72.8713	72.1711	104.863	15.7726	11.1805	9.58764	11.6957
xkdG	phage PBSX; putative phage chromosome binding protein	BSU_12610	BSU12610	NC_000964.3	1329555..1330490	-0.114154	0.740058	0.848249	2.00757	4.14306e-09	6.41305e-08	20.0627	23.2879	20.7378	50.5126	170.316	164.244	182.498	225.587	33.7402	29.9251	26.9408	27.7581
ykzL	phage PBSX; conserved hypothetical protein	BSU_12619	BSU12619	NC_000964.3	1330512..1330895	-0.332228	0.349037	0.529903	1.73084	7.20314e-07	7.95219e-06	21.0788	19.5036	26.2851	57.9051	181.775	198.918	182.98	212.087	41.1209	39.871	37.3944	29.3195
xkdH	phage PBSX; conserved hypothetical protein	BSU_12620	BSU12620	NC_000964.3	1330892..1331248	-0.253459	0.513764	0.684825	1.90681	5.72892e-07	6.42074e-06	21.4638	17.8476	16.0395	44.5826	173.039	141.143	169.918	183.06	24.9422	34.5751	29.4312	24.7003
xkdI	phage PBSX; conserved hypothetical protein	BSU_12630	BSU12630	NC_000964.3	1331245..1331730	-0.189175	0.608482	0.763738	1.78327	1.0037e-06	1.0864e-05	19.7638	17.2503	21.3676	51.8524	148.642	148.145	156.569	188.778	31.0249	24.9094	34.1103	27.0541
xkdJ	phage PBSX; conserved hypothetical protein	BSU_12640	BSU12640	NC_000964.3	1331743..1332183	0.0491379	0.889912	0.935817	2.06596	2.76324e-09	4.46454e-08	12.7257	16.2223	15.8453	33.4369	121.187	107.224	114.472	135.378	22.8835	16.686	15.8835	19.8169
ykzM	phage PBSX; conserved hypothetical protein	BSU_12649	BSU12649	NC_000964.3	1332187..1332405	0.122134	0.777649	0.869943	2.30059	2.71907e-08	3.77346e-07	9.36323	10.7188	8.4201	24.2252	102.531	83.5333	93.704	83.1793	12.4688	15.1744	11.7277	9.3472
xkdK	phage PBSX; conserved hypothetical protein	BSU_12650	BSU12650	NC_000964.3	1332402..1333802	-0.178403	0.638992	0.783414	1.95549	2.41251e-07	2.85567e-06	18.565	18.5107	21.2671	49.1729	161.869	174.102	179.227	183.314	28.8126	28.8878	28.9151	28.0424
xkdM	phage PBSX; conserved hypothetical protein	BSU_12660	BSU12660	NC_000964.3	1333804..1334247	-0.247812	0.480277	0.655779	1.80764	1.66373e-07	2.03462e-06	19.9318	20.3927	17.9242	47.2686	160.872	157.581	164.539	170.549	31.0182	29.6715	32.3411	25.0028
xkdN	phage PBSX; conserved hypothetical protein	BSU_12671	BSU12671	NC_000964.3	1334339..1334785	-0.158089	0.703871	0.827095	1.76474	1.14957e-05	9.82448e-05	3.38016	5.50158	9.55329	17.8031	50.4607	44.2764	48.4795	62.467	10.093	11.4172	9.40217	7.92606
xkdO	phage PBSX; putative tape measure protein	BSU_12680	BSU12680	NC_000964.3	1334966..1338964	-0.210263	0.51952	0.689944	1.2576	0.00010868	0.000755302	8.09629	8.74913	8.68839	17.4027	35.9258	47.0033	46.9436	48.5944	11.4598	12.6135	11.5897	12.049
xkdP	phage PBSX; putative murein binding protein	BSU_12690	BSU12690	NC_000964.3	1338957..1339616	0.173782	0.667215	0.803187	1.69837	1.30598e-05	0.000110713	4.25153	4.74227	4.26444	8.03837	22.9377	22.0446	26.491	24.377	3.9575	5.57464	5.30653	5.4874
xkdQ	phage PBSX; conserved hypothetical protein	BSU_12700	BSU12700	NC_000964.3	1339632..1340609	-0.0306867	0.936876	0.962853	1.42752	0.000172754	0.00110999	5.62792	5.02905	5.55721	14.1999	27.0111	32.5976	31.1385	34.7369	6.67677	7.52405	8.23651	7.4868
xkdR	phage PBSX; conserved hypothetical protein	BSU_12710	BSU12710	NC_000964.3	1340609..1340875	-0.297603	0.50744	0.680364	1.26965	0.00242832	0.0107747	7.27575	3.34927	3.27144	9.35065	25.8765	28.0475	30.1285	23.6549	7.55927	9.33484	7.43311	5.89754
xkdS	phage PBSX; conserved hypothetical protein	BSU_12720	BSU12720	NC_000964.3	1340932..1341357	0.20264	0.650864	0.791987	1.52733	0.000374276	0.00216591	2.78676	4.19839	6.60688	9.15722	21.4655	23.1039	24.0859	20.2882	2.78697	5.85071	6.30306	5.54452
xkdT	phage PBSX; putative base plate assembly protein	BSU_12730	BSU12730	NC_000964.3	1341350..1342396	-0.378351	0.324668	0.507002	1.05535	0.00524184	0.0202492	6.80321	7.04643	6.67411	13.4876	30.1802	37.9084	36.9263	34.4161	11.6797	9.74879	11.4848	10.1517
xkdU	phage PBSX; conserved hypothetical protein	BSU_12740	BSU12740	NC_000964.3	1342380..1342958	-0.193849	0.605038	0.760724	1.14562	0.00163773	0.00769663	7.26946	5.59876	6.87247	14.0139	28.0769	34.367	37.7107	32.0357	11.893	8.40435	8.06519	11.5583
xkzA	phage PBSX; conserved hypothetical protein	BSU_12749	BSU12749	NC_000964.3	1342955..1343227	-0.211467	0.662592	0.801295	1.30019	0.00270666	0.0117705	1.97662	2.04729	3.55504	4.57257	10.793	17.6343	15.9359	11.6893	3.91401	5.21696	2.56579	3.74915
xkdV	phage PBSX; conserved hypothetical protein	BSU_12750	BSU12750	NC_000964.3	1343230..1345293	-0.135121	0.710302	0.82993	1.29469	0.000307409	0.00183163	4.70597	3.7369	4.27897	9.75243	18.8537	23.5836	28.5149	19.7773	5.8097	5.29026	6.67429	5.64553
xkdW	phage PBSX; conserved hypothetical protein	BSU_12760	BSU12760	NC_000964.3	1345305..1345634	-0.291839	0.494042	0.669155	1.45072	0.000323329	0.00191617	5.23266	3.38733	4.99969	12.7668	29.2495	38.9023	40.0474	29.8165	8.63455	8.27204	7.7829	8.82755
xkdX	phage PBSX; conserved hypothetical protein	BSU_12770	BSU12770	NC_000964.3	1345631..1345795	-0.488207	0.422898	0.604751	1.45967	0.00671018	0.0247756	0	1.35493	1.76459	8.03837	17.2418	22.0446	18.4069	19.3404	5.03682	2.87723	6.36783	4.77165
xepA	phage PBSX; lytic exoenzyme	BSU_12780	BSU12780	NC_000964.3	1345839..1346678	0.260915	0.502704	0.676694	1.5119	8.16678e-05	0.000584076	8.22275	8.78288	7.97219	20.155	36.045	43.1746	46.3192	36.2489	8.48036	10.0318	8.06087	10.8725
xhlA	phage PBSX; putative enzyme	BSU_12790	BSU12790	NC_000964.3	1346731..1347000	-0.0494532	0.899235	0.942005	1.69845	8.69735e-06	7.59431e-05	16.7881	16.9743	19.4105	43.6331	117.032	121.642	135.592	120.161	23.3053	25.0559	23.3487	28.8685
xhlB	phage PBSX; holin	BSU_12800	BSU12800	NC_000964.3	1347013..1347276	-0.0745938	0.842951	0.90953	1.75879	1.39514e-06	1.45324e-05	13.8992	16.5133	12.8668	29.8484	97.7547	98.0662	104.782	104.005	20.2372	21.5792	18.5728	20.5777
xlyA	phage PBSX; N-acetylmuramoyl-L-alanine amidase	BSU_12810	BSU12810	NC_000964.3	1347289..1348182	0.0912121	0.778998	0.870342	1.67389	2.24114e-07	2.67427e-06	29.4557	34.76	31.2653	74.3541	169.566	189.79	204.11	194.466	40.903	40.4912	28.8594	47.116
pitB	putative low-affinity inorganic phosphate transporter	BSU_12840	BSU12840	NC_000964.3	complement(1349468..1350469)	-0.484027	0.299414	0.479728	1.64257	0.00041477	0.00236927	33.2818	38.9341	35.8378	57.0741	115.495	275.568	362.663	352.916	52.8457	58.3953	27.613	109.141
ykaA	putative PitB transporter accessory protein	BSU_12850	BSU12850	NC_000964.3	complement(1350482..1351099)	-0.5979	0.114257	0.244447	1.74191	3.37128e-06	3.19586e-05	18.1619	27.1316	25.284	38.3785	94.2051	170.685	250.637	331.015	34.9643	39.3699	21.3463	81.0254
steT	serine / threonine exchanger	BSU_12860	BSU12860	NC_000964.3	complement(1351375..1352691)	-2.07302	1.12781e-05	9.30922e-05	-0.681478	0.141716	0.269375	2.78618	2.80092	2.28446	8.76756	11.2635	16.6524	17.8255	18.4758	13.8828	14.5992	3.54574	46.0915
htrA	membrane bound serine protease Do, quality control protease and chaperone (heat-shock protein)	BSU_12900	BSU12900	NC_000964.3	complement(1357936..1359285)	-1.21773	0.0002347	0.00153307	-1.15762	0.000460545	0.00259064	44.1287	34.6938	39.3962	73.2227	74.8102	64.585	70.1064	90.9583	83.2834	91.3441	76.5319	217.476
dppA	D-alanyl-aminopeptidase	BSU_12920	BSU12920	NC_000964.3	1360401..1361225	2.4226	1.03491e-05	8.57473e-05	0.971843	0.076908	0.169981	1431.66	1239.76	1215.1	1046.22	781.053	723.712	744.334	561.356	104.766	224.424	398.202	83.5993
dppB	dipeptide ABC transporter (permease)	BSU_12930	BSU12930	NC_000964.3	1361242..1362168	2.70796	1.05733e-06	1.02077e-05	0.937203	0.0912159	0.194609	1270.98	1127.47	1158.25	772.62	568.08	529.944	582.208	306.882	99.6419	188.591	267.742	33.4633
dppC	dipeptide ABC transporter (permease)	BSU_12940	BSU12940	NC_000964.3	1362174..1363136	2.89029	2.67338e-07	2.78324e-06	0.82722	0.14091	0.268006	1268.52	1150.44	1176.63	802.474	471.722	441.367	486.115	247.084	112.068	202.74	202.695	21.9109
dppD	dipeptide ABC transporter (ATP-binding subunit)	BSU_12950	BSU12950	NC_000964.3	1363141..1364148	2.74098	8.25002e-07	8.10759e-06	0.508901	0.360133	0.523067	1666.39	1458.05	1496.81	920.289	582.607	467.725	534.935	262.172	179.383	311.668	252.944	22.9636
dppE	dipeptide ABC transporter (dipeptide-binding lipoprotein)	BSU_12960	BSU12960	NC_000964.3	1364151..1365800	2.45016	6.9586e-05	0.000501638	0.159944	0.795136	0.874986	1888.47	1732.89	1772.42	903.513	692.627	508.064	574.244	245.583	279.256	453.38	322.778	26.2918
ldcA	muropeptide L,D-carboxypeptidase	BSU_12970	BSU12970	NC_000964.3	1365888..1366847	2.72795	4.86596e-07	4.93692e-06	0.820438	0.130299	0.253554	572.782	513.266	525.5	377.175	277.716	217.417	237.019	90.9983	60.2282	123.384	84.3959	12.1379
aeeB	L-Ala-D/L-Glu epimerase	BSU_12980	BSU12980	NC_000964.3	1366844..1367944	2.11155	0.000328924	0.0020684	0.15959	0.786088	0.869548	684.594	609.776	614.315	382.728	347.998	229.121	255.201	88.6437	121.421	219.801	141.874	15.5176
eepC	gamma-D-glutamyl-L-diaminoacid endopeptidase	BSU_12990	BSU12990	NC_000964.3	1367941..1368831	2.01245	0.000621643	0.00357098	-0.0297172	0.959707	0.979171	624.406	614.864	581.445	351.919	316.213	204.477	221.196	78.2721	132.316	226.582	136.79	12.9895
ykfD	putative cell wall oligopeptide ABC transporter (ATP binding protein)	BSU_13000	BSU13000	NC_000964.3	1368844..1369833	1.9033	0.00103492	0.00557256	0.0350218	0.951867	0.975348	763.205	734.148	727.797	389.073	433.918	280.529	306.532	95.2919	174.61	287.963	176.648	26.1645
ddaH	N(G),N(G)-dimethylarginine dimethylaminohydrolase	BSU_13020	BSU13020	NC_000964.3	complement(1371015..1371875)	2.75749	1.28816e-10	2.03094e-09	1.7984	2.77021e-05	0.000217057	75.8348	114.508	96.7146	36.1554	99.0072	71.0724	63.5894	27.4116	12.6861	13.3711	11.5252	11.0646
hmpA	flavohemoglobin	BSU_13040	BSU13040	NC_000964.3	1372792..1373991	1.23232	0.00304496	0.0137588	-1.83178	1.37556e-05	0.000115457	54.7712	34.6524	36.88	14.4336	8.21294	6.50803	6.36156	5.81724	20.9748	10.1872	17.1224	11.2849
ykkA	hypothetical protein	BSU_13070	BSU13070	NC_000964.3	1375260..1375787	0.787018	0.0431536	0.116181	-1.46067	0.000214753	0.00134861	46.8078	41.0714	35.8433	35.3156	19.0506	11.5491	11.5043	9.6954	26.5332	26.9741	21.4472	15.9552
ykkB	putative N-acetyltransferase	BSU_13080	BSU13080	NC_000964.3	1375777..1376295	0.585687	0.157249	0.307826	-1.43536	0.000649038	0.003487	30.36	24.984	21.8789	16.2353	10.5714	6.59615	11.3875	7.42967	15.7843	16.4651	17.3203	11.9843
gdnC	guanidinium efflux transporter subunit	BSU_13090	BSU13090	NC_000964.3	1376517..1376855	-1.66997	0.000380168	0.00234687	-0.526324	0.209166	0.353697	2.22851	2.63792	2.57662	2.30146	10.1903	11.992	7.02199	4.51063	10.1564	9.45285	4.13252	8.36094
gdnD	guanidinium efflux transporter subunit	BSU_13100	BSU13100	NC_000964.3	1376855..1377172	-2.06334	1.57868e-05	0.000127663	-1.03443	0.0195485	0.0585926	2.71506	1.75758	4.27276	5.39757	12.7803	15.4753	11.6158	5.4357	19.4142	18.2881	9.54507	13.6172
ohrA	peroxiredoxin	BSU_13140	BSU13140	NC_000964.3	1380978..1381403	0.0237666	0.959142	0.977201	1.44734	0.000555478	0.00305444	3.0401	2.09919	2.27823	2.19773	10.7327	10.2963	10.5978	8.11527	0.836092	3.06466	2.74046	2.95708
ohrB	organic hydroperoxide resistance reductase B	BSU_13160	BSU13160	NC_000964.3	1382020..1382430	1.33935	0.00538531	0.022101	0.672014	0.162568	0.296168	183.286	448.76	331.774	71.5653	389.603	243.636	244.057	154.641	102.548	75.3698	151.681	57.2772
ykzN	hypothetical protein	BSU_13169	BSU13169	NC_000964.3	1382457..1382627	1.5	0.00451465	0.0189719	2.00597	0.00012474	0.00084438	18.3028	53.6031	34.0536	19.1627	116.458	58.8084	75.8443	22.5497	15.2746	9.0229	12.9715	5.52507
guaN	guanine deaminase	BSU_13170	BSU13170	NC_000964.3	complement(1382677..1383147)	2.5277	6.46732e-11	1.04986e-09	1.09104	0.00484024	0.0189133	228.908	261.062	242.941	378.171	198.892	152.636	181.946	81.5861	55.7075	65.5166	39.1624	22.2322
metE	cobalamin-independent methionine synthase	BSU_13180	BSU13180	NC_000964.3	complement(1383320..1385608)	-1.89204	0.000481717	0.00290022	-1.76384	0.00113379	0.00563331	72.6091	61.3849	62.7938	96.0843	178.35	126.05	131.823	42.8696	393.623	463.751	127.097	67.9319
ispA_1	intracellular serine protease	BSU_13190	BSU13190	NC_000964.3	complement(1386024..1386983)	1.76535	9.41108e-07	9.14607e-06	-2.15562	2.79143e-09	4.4937e-08	197.86	193.173	197.341	300.375	22.3316	17.8302	20.5212	28.3244	58.1258	84.0691	66.8843	34.8554
thiX	thiamine transporter, transmembrane T component	BSU_13210	BSU13210	NC_000964.3	complement(1388070..1388834)	-2.8192	7.01963e-10	1.02557e-08	-0.844462	0.0637588	0.147935	26.3813	22.5025	32.8584	72.5122	171.597	223.472	195.716	309.818	268.644	164.454	166.035	533.423
thiW	thiamine ABC transporter (ATP-binding subunit)	BSU_13220	BSU13220	NC_000964.3	complement(1388809..1390452)	-2.9234	1.32483e-11	2.23336e-10	-0.88799	0.0395246	0.101708	32.0357	29.5774	32.469	85.0906	206.111	262.508	229.977	388.827	345.992	218.313	193.507	653.372
thiV	thiamine transporter, permease component	BSU_13230	BSU13230	NC_000964.3	complement(1390439..1391038)	-3.09964	2.51952e-14	5.209e-13	-0.950628	0.0186837	0.0563055	28.24	29.9949	28.6306	66.9667	195.756	234.111	214.788	377.733	344.698	227.086	182.315	631.301
thiU	thiamine-binding protein (oxidation stress protein)	BSU_13240	BSU13240	NC_000964.3	complement(1391040..1391642)	-3.09692	5.82401e-18	1.54707e-16	-0.854223	0.0161231	0.050019	25.4148	22.4306	22.533	52.1424	176.416	190.012	172.745	332.193	254.186	171.435	146.559	543.552
tswB	-	-	-	NC_000964.3	complement(1391739..1391851)	-1.50595	0.000140879	0.000957949	-0.764822	0.0415317	0.105728	17.1914	13.8491	18.0363	25.5462	51.2513	37.8695	47.9433	55.3042	66.1918	46.214	26.8614	81.5192
swmG	-	-	-	NC_000964.3	1395622..1395775	0.15239	0.690429	0.819207	1.21072	0.0014028	0.00675757	87.6003	69.6823	66.1723	143.88	141.189	264.675	318.211	441.635	87.1164	72.4446	42.4522	144.172
mgtE	magnesium transporter	BSU_13300	BSU13300	NC_000964.3	1396013..1397368	0.0408573	0.922886	0.956258	1.74004	3.56037e-05	0.000272695	22.9218	22.4224	23.619	62.1969	55.0726	133.884	174.642	273.678	29.8564	22.4068	14.0333	69.8487
tnrA	nitrogen sensing transcriptional regulator	BSU_13310	BSU13310	NC_000964.3	complement(1397411..1397743)	1.26398	0.0128698	0.0454907	1.70963	0.000683401	0.00363632	10.6951	9.73477	16.9041	41.2355	14.0353	30.1989	33.7706	81.2567	13.1917	6.77186	3.85639	8.03872
ykzB	hypothetical protein	BSU_13320	BSU13320	NC_000964.3	1397938..1398093	1.89203	0.00363611	0.0158578	2.93175	5.63852e-06	5.12561e-05	20.0627	18.6303	18.0419	113.528	20.1904	51.4333	46.8304	389.521	9.13269	9.12968	4.49014	23.2159
ykoL	hypothetical protein	BSU_13330	BSU13330	NC_000964.3	1398181..1398363	1.34164	0.160626	0.312761	2.50394	0.0078933	0.0282487	3.53848	2.44332	2.65171	27.2855	0.55521	14.6149	13.4565	86.4639	0	0	8.9312	0.860461
ykoM	putative transcriptional regulator (MarR family)	BSU_13340	BSU13340	NC_000964.3	1398496..1398960	1.5709	0.0020702	0.0100484	-1.04009	0.0416133	0.10587	583.948	638.48	688.97	433.386	224.401	167.489	151.989	49.8978	247.152	229.459	185.032	108.871
ykoN	putative glycosyltransferase	BSU_13350	BSU13350	NC_000964.3	complement(1398975..1400096)	1.98719	5.87292e-08	6.61723e-07	0.232364	0.529999	0.677474	10.6769	19.3277	17.6459	21.0694	9.14611	6.29302	6.80381	8.71031	5.71404	4.65435	2.39314	5.05233
ykoP	hypothetical protein	BSU_13360	BSU13360	NC_000964.3	1400188..1400739	2.30865	1.20045e-07	1.30885e-06	0.514464	0.253957	0.406019	4.88784	5.87261	7.20863	10.6005	2.76096	2.13187	2.37927	4.93803	1.29049	1.07505	1.48044	1.99683
ykoX	putative integral membrane protein	BSU_13430	BSU13430	NC_000964.3	1409912..1410577	0.111777	0.797914	0.883761	1.87242	1.39735e-05	0.000116939	11.1813	13.0916	12.2409	18.1577	46.6826	53.9725	54.7231	129.971	9.80462	6.95007	3.50581	38.6568
mnrW	-	-	-	NC_000964.3	1410633..1410766	0.572116	0.31519	0.496696	1.86898	0.000608706	0.00331865	6.4432	13.3471	7.24274	16.8848	20.4723	30.338	42.88	71.4442	6.20205	2.65715	0.871221	22.327
ykoY	putative manganese-related ion transporter	BSU_13440	BSU13440	NC_000964.3	1410654..1411628	-0.224924	0.631252	0.777622	4.16847	3.82986e-19	1.44913e-17	17.8212	17.3119	18.216	41.2103	236.866	767.413	899.395	1100.27	25.5715	28.1194	16.7632	41.9098
sigI	RNA polymerase sigma factor (heat stress responsive)	BSU_13450	BSU13450	NC_000964.3	1411892..1412647	-0.218668	0.60205	0.75819	1.91003	3.61306e-06	3.41045e-05	7.56607	6.50583	10.1418	17.8537	28.2232	72.3114	84.2562	94.5357	9.26558	8.00658	6.94902	28.3269
htpX	membrane protease	BSU_13490	BSU13490	NC_000964.3	1414997..1415893	1.321	0.00081602	0.00450455	0.318016	0.420454	0.580945	74.957	195.027	176.037	55.6661	93.2214	93.6235	92.6083	119.995	83.2531	44.1929	29.9342	55.0335
ykzP	hypothetical protein	BSU_13509	BSU13509	NC_000964.3	1417561..1417716	2.01882	0.00100535	0.00543333	-0.678533	0.305388	0.466834	10.3773	10.7483	11.1984	28.5071	1.30261	2.05733	0.526184	9.37577	0.761058	5.32565	2.24507	6.56102
ykrP	putative integral membrane protein; putative acyltransferase	BSU_13520	BSU13520	NC_000964.3	complement(1417938..1418960)	1.44362	0.00557499	0.0228153	2.6439	1.83802e-07	2.2232e-06	2.10994	4.26149	1.6128	2.66929	4.07208	6.37914	9.94966	17.6767	0.81239	0.812122	0.342356	2.15494
mtnE	methionine-glutamine aminotransferase	BSU_13580	BSU13580	NC_000964.3	1425641..1426837	-1.31724	0.00616057	0.0247723	-0.642338	0.181291	0.320953	65.9984	50.428	54.3236	134.791	196.162	205.83	219.784	95.6419	270.578	322.841	49.7404	104.91
mtnX	2-hydroxy-3-keto-5-methylthiopentenyl-1- phosphatephosphatase (HK-MTPenyl-1-P phosphatase)	BSU_13600	BSU13600	NC_000964.3	1428275..1428982	-1.29704	0.00398848	0.0170891	-1.13436	0.0117273	0.0390088	81.7049	78.7842	87.32	150.309	179.671	176.942	218.197	90.6156	359.697	394.278	90.1959	115.207
ykvA	hypothetical protein	BSU_13630	BSU13630	NC_000964.3	complement(1430161..1430481)	-1.36637	0.00012148	0.000838496	-1.23898	0.000476198	0.00266178	112.294	92.6294	101.588	172.08	194.977	117.646	130.159	351.468	266.669	261.035	209.484	555.785
clpE	ATP-dependent Clp protease (class III stress gene)	BSU_13700	BSU13700	NC_000964.3	complement(1435628..1437727)	1.18158	0.00299077	0.0135597	-1.5161	0.000147521	0.000975152	61.2081	64.7804	68.9074	34.1428	21.0464	11.3604	11.4528	11.4287	22.8404	39.7315	23.3487	13.9468
ykvI	putative transporter	BSU_13710	BSU13710	NC_000964.3	1438092..1439135	3.98876	4.05029e-18	1.08911e-16	0.0540741	0.91058	0.948949	21.0885	27.7314	15.8966	8.96776	1.26518	1.33214	1.96563	2.993	1.36466	0.90947	1.00641	1.58369
queC	pre-queuosine 0 synthase	BSU_13720	BSU13720	NC_000964.3	1439448..1440107	-1.76786	0.00367906	0.0159973	-0.626736	0.296531	0.456662	3.27041	2.87923	2.94099	16.0767	5.38806	13.1295	19.0287	43.0123	7.55523	10.7896	3.89145	76.9428
queD	6-carboxy-5,6,7,8-tetrahydropterin synthase; queuosine biosynthesis	BSU_13730	BSU13730	NC_000964.3	1440100..1440549	-1.49621	0.00922593	0.0348166	-0.401325	0.47792	0.631003	5.27626	6.70692	5.60749	16.124	5.41885	19.9698	29.3681	53.7772	7.915	14.2423	7.52347	81.1816
queE	7-carboxy-7-deazaguanine synthase	BSU_13740	BSU13740	NC_000964.3	1440542..1441273	-1.39258	0.0068824	0.0271517	-0.516538	0.311175	0.471932	8.25645	6.26102	6.23153	16.6271	6.52371	23.2377	28.5951	45.5934	11.1913	14.1061	9.09069	79.0549
queF	NADPH-dependent 7-cyano-7-deazaguanine reductase	BSU_13750	BSU13750	NC_000964.3	1441291..1441788	-1.18893	0.0103045	0.0381954	-0.37626	0.412381	0.573834	14.5198	10.3252	14.0317	32.4298	21.0143	44.8978	48.7893	73.8252	20.0259	30.5056	18.9884	111.142
ykvP	spore protein (HGT island)	BSU_13780	BSU13780	NC_000964.3	1444099..1445298	4.28244	4.16098e-24	1.53257e-22	1.57258	0.000228011	0.0014177	25.9916	28.4113	26.2042	76.9792	8.12827	5.97312	7.25081	13.906	1.583	1.28576	1.65387	3.41173
ykzQ	putative peptidoglycan binding protein	BSU_13789	BSU13789	NC_000964.3	1445314..1445541	3.23926	1.05308e-10	1.67842e-09	1.21178	0.0180167	0.0547424	19.8807	20.5914	25.9659	48.9333	8.91258	7.03824	8.64049	17.2039	1.56217	2.60276	2.56017	5.17975
ykvS	conserved protein of unknown function (HGT island)	BSU_13810	BSU13810	NC_000964.3	complement(1447662..1447847)	1.42012	0.0161101	0.0544414	1.5215	0.00952628	0.0331027	28.4315	26.4431	24.0023	59.5633	48.0704	34.5101	40.1597	99.7241	5.74476	1.27619	1.88296	53.758
ykzS	conserved hypothetical protein (HGT island)	BSU_13819	BSU13819	NC_000964.3	1448013..1448207	1.13457	0.0156108	0.0530816	1.53798	0.000774431	0.00406209	13.2829	14.9043	13.9358	12.8032	23.4469	19.7504	29.8872	36.4803	6.08846	4.26052	1.79605	12.5164
ykvU	spore membrane protein involved in germination	BSU_13830	BSU13830	NC_000964.3	1449250..1450587	4.308	1.81941e-26	7.74222e-25	-0.78504	0.0643758	0.148976	49.4448	61.4885	33.3664	29.4468	2.2781	1.59912	2.14721	1.93784	1.77466	2.92723	2.0068	2.35373
stoA	spore-specific thiol-disulfide oxidoreductase (SpoVD maturation)	BSU_13840	BSU13840	NC_000964.3	1450638..1451135	3.10998	1.09298e-13	2.14823e-12	0.411971	0.335763	0.497797	36.1912	51.6262	29.2327	26.1632	5.71264	11.8152	9.56006	7.60947	3.33765	4.7665	3.04752	6.16577
pfeT	Fe(II) efflux transporter possibly involved in copper(II) uptake	BSU_13850	BSU13850	NC_000964.3	1451371..1453284	-0.642193	0.136884	0.27945	1.28398	0.00283932	0.012214	11.4464	18.2799	14.1979	28.4522	175.444	69.3087	54.4658	105.073	38.8306	42.2904	15.0047	11.7646
gswA_1	-	-	-	NC_000964.3	1457005..1457156	-0.125781	0.734425	0.845766	1.06588	0.00387587	0.0156652	187.446	217.681	206.237	195.049	322.19	951.57	956.934	654.33	181.993	160.07	197.389	381.23
splA	TRAP-like transcriptional negative regulator of spore photoproduct lyase	BSU_13920	BSU13920	NC_000964.3	1461453..1461692	-0.786116	0.0569931	0.143564	1.40648	0.000495918	0.00275808	24.2828	28.877	22.2412	25.0312	82.1294	224.661	232.915	177.287	30.6706	20.2755	49.616	76.4358
splB	spore photoproduct (thymine dimer) lyase	BSU_13930	BSU13930	NC_000964.3	1461770..1462798	-0.0666321	0.89023	0.935927	1.2175	0.0115701	0.038599	69.4319	71.371	59.3257	57.927	148.999	304.621	311.587	220.705	44.0748	37.1398	86.2246	103.216
ykwB	putative acetyltransferase / amidohydrolase	BSU_13940	BSU13940	NC_000964.3	complement(1462813..1463493)	1.15245	0.00287758	0.013138	0.508	0.18881	0.329598	117.591	106.201	107.171	87.8722	118.164	106.51	107.518	85.0315	37.3086	46.7075	60.8575	35.0306
ohaC	beta-hydroxyacid dehydrogenase (acts on 3-hydroxypropionate with NADP)	BSU_13960	BSU13960	NC_000964.3	1465733..1466599	-0.703584	0.0964855	0.216094	-1.24871	0.00317601	0.0134162	355.886	284.677	306.83	383.978	306.216	332.913	329.664	439.231	518.446	638.056	466.974	522.974
ykwD	hypothetical protein	BSU_13970	BSU13970	NC_000964.3	complement(1466638..1467411)	-1.35063	0.000582505	0.00339962	0.834361	0.0266627	0.0748958	4.04365	4.18822	4.51408	6.04802	29.0108	28.1966	30.9673	43.2052	8.28314	11.0405	5.7316	27.1596
kinA	sporulation-specific ATP-dependent protein histidine kinase	BSU_13990	BSU13990	NC_000964.3	1470026..1471846	1.45239	0.000157097	0.00105769	-0.311032	0.418668	0.57902	118.236	109.204	111.283	114.48	58.4735	45.6477	45.5725	56.4793	36.7063	35.7817	41.3507	53.0502
dapX	N-acetyl-L,L-diaminopimelate aminotransferase	BSU_14000	BSU14000	NC_000964.3	complement(1471857..1473038)	-0.0467289	0.904393	0.9456	-1.0805	0.00548618	0.0210645	204.434	224.794	198.457	273.596	181.889	134.858	141.113	214.578	224.895	257.052	142.917	346.968
ykzT	hypothetical protein	BSU_14009	BSU14009	NC_000964.3	complement(1473240..1473401)	1.40448	0.00506573	0.0209661	3.0398	8.22192e-10	1.40185e-08	30.645	55.201	46.7291	39.4913	36.3765	189.529	235.107	387.816	12.4588	19.0483	5.04447	35.9641
fldN	short-chain flavodoxin (acts in lipid desaturation)	BSU_14150	BSU14150	NC_000964.3	1487038..1487514	-1.3941	0.0193224	0.0630135	-5.72822	2.87732e-20	1.26118e-18	66.5189	19.6849	34.7925	26.9879	1.70404	3.58847	5.33464	0.975638	85.6214	7.96215	39.8935	351.902
ykuO	hypothetical protein	BSU_14160	BSU14160	NC_000964.3	1487504..1488397	-1.31576	0.0205401	0.066051	-6.02639	3.42959e-25	2.33581e-23	97.7831	36.6355	45.161	31.1554	2.38666	3.23098	5.78449	1.41294	164.276	16.0637	53.8013	404.757
fldP	short-chain flavodoxin	BSU_14170	BSU14170	NC_000964.3	1488413..1488868	-1.04235	0.0474063	0.124719	-5.63127	2.76778e-22	1.47626e-20	40.708	17.1595	21.2835	15.2275	1.78252	0.938432	2.52014	0.874773	77.0671	5.98635	21.5054	122.415
sppO	spore protein cse15	BSU_14250	BSU14250	NC_000964.3	complement(1494403..1495368)	1.22945	0.0028894	0.0131782	1.34759	0.00103476	0.00519376	17.6521	19.4404	11.4534	14.2147	19.353	23.9213	25.4072	37.8525	4.17873	7.74038	2.2962	15.8931
yknV	putative ABC transporter (ATP-binding protein)	BSU_14330	BSU14330	NC_000964.3	1501658..1503472	1.17211	0.000745011	0.00417568	0.0754182	0.828414	0.894485	23.9037	25.0663	22.1911	23.3414	17.5217	14.2642	14.6531	21.9045	11.0548	12.8168	8.81205	9.41316
skiX	subunit of efflux permease exporting the starvation-induced killing protein	BSU_14350	BSU14350	NC_000964.3	1504282..1505415	1.08937	0.0117558	0.0424428	0.565662	0.190759	0.331877	129.337	213.707	236.127	243.553	241.644	176.793	186.392	269.097	50.8822	54.3192	83.8001	228.629
fruR	transcriptional regulator (DeoR family)	BSU_14380	BSU14380	NC_000964.3	1507578..1508333	-0.431974	0.25229	0.427209	1.1109	0.00243968	0.0107967	7.28056	6.65369	8.47286	4.64402	31.7175	27.4529	25.2986	38.4298	12.2494	7.6926	8.02998	9.16459
ykzV	putative type I toxin (toxin I motif)	BSU_14569	BSU14569	NC_000964.3	complement(1526859..1527017)	2.38535	0.000188183	0.0012535	0.355533	0.581521	0.719909	39.3683	30.2304	30.5197	137.883	7.02916	4.03703	5.16256	68.9915	5.97359	10.4503	10.2793	16.3406
BSU_14568	putative antitoxin	BSU_14568	BSU14568	NC_000964.3	complement(1526924..1527067)	2.08545	0.00602334	0.024377	0.768527	0.316128	0.478093	6.74522	8.53891	9.43568	36.3007	2.82232	1.48585	1.14006	30.0096	3.29792	2.47262	2.43216	5.46751
ykyA	putative lipoprotein	BSU_14570	BSU14570	NC_000964.3	1527231..1527902	-0.130357	0.747125	0.851271	1.45207	0.0002617	0.00158705	10.5996	11.9766	12.4204	12.771	65.1652	50.1475	44.0961	60.0521	12.5439	15.0123	4.51686	24.2523
pdhA	pyruvate dehydrogenase (E1 alpha subunit)	BSU_14580	BSU14580	NC_000964.3	1528326..1529441	3.53205	6.038e-10	8.97103e-09	3.45251	1.44586e-09	2.39882e-08	860.391	918.396	805.207	132.619	1110.35	1448.66	1405.59	171.151	69.2563	47.8572	68.5188	51.0772
pdhB	pyruvate dehydrogenase (E1 beta subunit)	BSU_14590	BSU14590	NC_000964.3	1529445..1530422	3.31581	5.08342e-08	5.75727e-07	2.79022	4.54431e-06	4.2264e-05	1227.11	1387.56	1209.98	134.739	1096.24	1608.11	1567.75	173.752	119.575	88.1042	120.563	66.4152
srrA	-	-	-	NC_000964.3	1534070..1534280	2.41011	0.00118988	0.00628341	1.37431	0.0668419	0.152609	3.06892	6.35727	4.59965	5.54641	0.963065	1.52106	3.89027	7.56202	0	1.12498	0	2.23883
speA	arginine decarboxylase	BSU_14630	BSU14630	NC_000964.3	complement(1534279..1535751)	-1.0484	0.0243972	0.074726	1.52922	0.000902385	0.00461834	5.34855	3.03549	4.54626	15.9429	18.21	55.27	73.6143	107.645	15.6366	16.1954	5.23087	24.1061
yktA	hypothetical protein	BSU_14640	BSU14640	NC_000964.3	1535936..1536202	0.355193	0.541199	0.709565	1.7198	0.00148349	0.00708458	2.42525	2.0933	2.18096	6.42857	7.61074	14.8251	10.7602	19.1729	0.444663	2.6671	0.437242	7.07705
ykzI	conserved general stress protein	BSU_14660	BSU14660	NC_000964.3	1537113..1537301	2.52995	2.73706e-07	2.83606e-06	1.04218	0.0359814	0.0940872	26.8381	36.6692	45.1886	35.0881	23.6537	17.5472	13.8979	23.9197	10.0508	2.51187	8.64767	3.74915
suhB	inositol monophosphatase / 5' nucleotidase (purine nucleoside monophosphate)	BSU_14670	BSU14670	NC_000964.3	1537441..1538238	1.20233	0.00485277	0.02018	1.13305	0.00784843	0.0281484	31.241	48.3268	42.4454	59.6389	73.2104	53.8928	52.8716	82.3953	7.14135	11.6009	8.92401	64.6235
nprE	extracellular neutral metalloprotease	BSU_14700	BSU14700	NC_000964.3	complement(1540036..1541601)	-1.06005	0.00326403	0.0145733	-1.05549	0.00335637	0.0139335	30.6679	22.4849	31.0494	83.151	49.1797	58.7509	64.4726	74.3367	67.7779	117.928	58.7445	93.0608
ylaB	hypothetical protein	BSU_14720	BSU14720	NC_000964.3	1543816..1544085	-0.974629	0.0788085	0.185609	-1.85664	0.000914602	0.00466468	0.799434	1.24202	2.15673	4.04545	2.63416	0.792454	2.12812	1.72363	2.63833	3.07704	4.75622	6.99842
sigP	RNA polymerase ECF-type sigma factor	BSU_14730	BSU14730	NC_000964.3	1544085..1544606	-1.22189	0.00192217	0.00944491	-1.54311	6.80264e-05	0.000496133	4.75525	3.42627	4.64812	8.22044	6.22856	6.14835	5.34651	8.2785	11.827	11.5957	12.5242	15.0828
sigQ	anti-SigP(YlaC) sigma factor	BSU_14740	BSU14740	NC_000964.3	1544603..1544896	-0.848148	0.0569665	0.143564	-1.48464	0.000763885	0.00401153	5.5063	2.66148	3.96134	4.7767	3.80149	4.36658	3.62959	4.74877	5.24975	9.68864	6.75048	9.90847
ylaI	hypothetical protein	BSU_14790	BSU14790	NC_000964.3	complement(1548389..1548598)	0.356757	0.571178	0.736316	1.48255	0.0133409	0.0430781	3.08353	4.79066	5.08371	5.94434	10.6442	10.1887	12.5081	30.7087	0.565357	2.26068	0	14.2468
ylaJ	putative germination lipoprotein	BSU_14800	BSU14800	NC_000964.3	complement(1548681..1549310)	1.50026	7.8379e-05	0.000556783	-0.0671548	0.862049	0.918039	7.53752	10.8233	12.4782	15.7277	5.64463	7.64152	5.47231	5.90958	4.52286	3.7678	3.33553	5.49876
ylaK	putative phosphate starvation inducible protein	BSU_14810	BSU14810	NC_000964.3	1549465..1550793	1.78068	6.4702e-07	6.47464e-06	-0.65604	0.0681683	0.15476	64.2344	86.6332	49.8043	43.5594	15.3666	17.79	19.2704	18.5091	15.7228	18.9326	18.0078	19.0166
glsB	L-glutamine amidohydrolase; glutaminase	BSU_14830	BSU14830	NC_000964.3	1551385..1552314	3.00675	1.82584e-14	3.84744e-13	-0.387225	0.333425	0.49605	48.0434	66.1077	33.4988	30.2011	5.89955	6.55692	6.09015	8.00653	6.2554	5.36001	4.64464	6.688
ctaA	heme-A synthase	BSU_14870	BSU14870	NC_000964.3	complement(1558034..1558954)	-1.38527	0.00165973	0.00839055	-1.42701	0.00119175	0.0058621	229.206	176.715	204.222	260.404	382.585	268.208	178.519	466.823	592.207	571.006	344.78	886.143
ctaC	cytochrome caa3 oxidase (subunit II)	BSU_14890	BSU14890	NC_000964.3	1560466..1561536	0.395415	0.398001	0.579355	-2.09934	7.27964e-06	6.4843e-05	569.949	617.045	630.616	429.945	272.65	98.7904	65.0699	180.143	500.397	485.16	407.785	281.627
ctaD	cytochrome caa3 oxidase (subunit I)	BSU_14900	BSU14900	NC_000964.3	1561569..1563437	0.528173	0.32879	0.511234	-2.50378	3.68116e-06	3.46734e-05	1226.43	1302.87	1346.48	820.645	425.114	149.453	94.382	218.479	986.39	873.03	851.06	437.429
ctaE	cytochrome caa3 oxidase (subunit III)	BSU_14910	BSU14910	NC_000964.3	1563437..1564060	0.666425	0.183102	0.342232	-2.51708	5.06765e-07	5.70852e-06	755.811	922.381	923.401	549.012	258.568	96.6946	52.8815	127.212	604.28	459.717	555.467	289.063
ctaF	cytochrome caa3 oxidase (subunit IV)	BSU_14920	BSU14920	NC_000964.3	1564063..1564395	0.573962	0.247651	0.422268	-2.67134	7.71419e-08	9.92754e-07	1136.6	1199.73	1268.97	723.496	358.51	112.443	71.7316	162.114	893.468	672.197	831.929	389.405
ctaG	cytochrome aa(3) assembly factor	BSU_14930	BSU14930	NC_000964.3	1564422..1565315	0.578034	0.215997	0.385628	-2.42562	2.14649e-07	2.56825e-06	382.441	498.393	540.086	325.692	162.406	58.5166	40.1242	73.8449	386.321	269.765	292.381	192.251
ylbB	putative enzyme	BSU_14950	BSU14950	NC_000964.3	1565849..1566295	1.18832	0.00729798	0.0286241	-0.117043	0.793151	0.87367	14.9693	18.5053	22.1463	8.55247	7.27362	7.41928	11.0181	15.3193	10.8898	8.49652	3.13406	7.39766
ylbD	sporulation-related protein (coat)	BSU_14970	BSU14970	NC_000964.3	1567651..1568049	1.62232	0.00730133	0.0286241	0.750655	0.21472	0.360613	8.11455	10.9261	8.75664	65.7006	5.60219	9.38432	8.43477	49.1539	2.97556	6.24662	4.68145	15.9832
ylbE	hypothetical protein	BSU_14980	BSU14980	NC_000964.3	1568065..1568304	2.63429	3.93828e-05	0.00029608	1.7047	0.00790601	0.0282713	8.09427	10.2467	10.9184	44.211	3.38678	8.46935	9.91856	34.3494	2.47344	1.48357	0.972863	6.88907
csfG	-	-	-	NC_000964.3	1569199..1569319	1.72938	0.0136958	0.048023	-0.241349	0.75133	0.848505	8.02737	7.39055	3.20835	5.8031	2.51909	0.884143	2.71354	2.74722	0	0	0	5.85611
spoVV	dipicolinic acid transporter (to the spore)	BSU_15030	BSU15030	NC_000964.3	complement(1570574..1571800)	3.09225	2.74673e-13	5.21165e-12	1.21568	0.00423402	0.0168865	29.9934	45.0954	25.7067	22.7636	8.44624	17.3507	17.795	9.37369	2.80605	3.96587	1.52233	7.76414
gerR	DNA-binding regulator	BSU_15090	BSU15090	NC_000964.3	1576129..1576710	1.99768	5.68412e-09	7.2423e-08	1.01357	0.00313679	0.0132759	82.8898	125.227	70.5383	77.7514	62.8474	85.6586	88.4314	42.8368	23.6634	22.8399	18.4543	26.2441
spoVD	transpeptidase penicillin-binding protein	BSU_15170	BSU15170	NC_000964.3	1584214..1586154	4.23031	1.64115e-22	5.75454e-21	1.51545	0.000497914	0.0027657	51.8767	68.4744	36.701	21.1026	4.97286	8.3226	9.81125	20.8251	2.14084	1.8344	1.5638	5.02977
murE	UDP-N-acetylmuramoylalanyl-D-glutamate-2, 6-diaminopimelate ligase	BSU_15180	BSU15180	NC_000964.3	1586330..1587814	0.0101195	0.984009	0.992276	1.39936	0.00552176	0.0211643	39.3176	37.1854	36.9258	69.6659	70.0618	153.448	181.637	329.101	32.0598	36.2851	17.6884	118.602
murG	UDP-N-acetylglucosamine-N-acetylmuramyl- (pentapeptide)pyrophosphoryl-undecaprenol N-acetylglucosamine transferase	BSU_15220	BSU15220	NC_000964.3	1591540..1592631	-1.26991	0.001853	0.00916781	-1.50322	0.000227792	0.0014177	135.201	111.373	124.693	156.611	175.108	179.38	192.433	140.089	369.222	421.704	234.663	223.723
murB	UDP-N-acetylenolpyruvoylglucosamine reductase	BSU_15230	BSU15230	NC_000964.3	1592663..1593574	-1.35268	0.00121856	0.00638109	-1.60494	0.000123696	0.000838622	203.658	161.912	176.227	251.681	262.81	268.509	272.986	209.8	624.608	659.799	352.407	347.216
divIB	cell-division initiation protein	BSU_15240	BSU15240	NC_000964.3	1593704..1594495	-0.869332	0.0263637	0.0791451	-1.21886	0.00183795	0.00854685	105.607	106.842	117.272	132.298	135.215	130.485	147.276	143.962	265.932	285.326	125.44	170.984
ftsZ	cell-division initiation protein	BSU_15290	BSU15290	NC_000964.3	1597832..1598980	0.417139	0.371832	0.553768	-1.24731	0.00758043	0.0274171	1785.01	1531.19	1646.26	1557.06	918.144	778.477	778.125	707.992	1146.75	1221.88	1328.58	1043.32
bpr	bacillopeptidase F	BSU_15300	BSU15300	NC_000964.3	1599283..1603584	-0.27437	0.600109	0.756723	-3.48151	2.90648e-11	5.76995e-10	586.831	464.2	620.33	1111.15	179.4	91.9363	93.0751	78.8923	1078.16	1242.78	455.929	471.753
spoIIGA	protease processing pro-sigma-E	BSU_15310	BSU15310	NC_000964.3	1603779..1604708	3.51829	1.04117e-17	2.71635e-16	-1.4929	0.00037377	0.00216581	137.98	135.461	121.577	131.039	11.0343	3.22094	4.76621	5.86192	19.9152	12.2514	5.02123	10.159
sigE	RNA polymerase sporulation-specific sigma-29 factor (sigma-E)	BSU_15320	BSU15320	NC_000964.3	1604771..1605490	3.35349	4.73157e-18	1.26454e-16	-1.88091	2.04006e-06	2.04793e-05	225.89	227.29	200.845	217.913	13.6882	8.0236	6.49837	7.38697	33.4739	25.8801	10.2151	17.9334
sigG	RNA polymerase sporulation-specific sigma factor (sigma-G)	BSU_15330	BSU15330	NC_000964.3	1605630..1606412	3.29214	1.57342e-19	4.59752e-18	-1.77227	1.64455e-06	1.69312e-05	291.656	312.933	268.475	322.839	19.075	11.3403	11.7414	12.4814	51.5536	32.8925	12.0769	29.9645
ylmA	putative ABC transporter (ATP-binding protein)	BSU_15340	BSU15340	NC_000964.3	1606560..1607354	1.3414	0.00227404	0.0108221	1.93027	1.00434e-05	8.66705e-05	11.6748	14.2012	12.8183	40.8253	35.1458	51.2703	49.7671	38.468	2.98679	5.67303	4.25857	20.5001
tswE	-	-	-	NC_000964.3	1607367..1607468	1.15858	0.0641622	0.157548	1.48305	0.0120417	0.0397231	8.46459	7.67132	3.80599	5.35428	11.9533	12.586	11.2665	11.7323	2.32794	2.32717	3.43363	3.08754
thiQ	N-formyl-4-amino-5-aminomethyl-2- methylpyrimidinedeformylase	BSU_15350	BSU15350	NC_000964.3	1607556..1608836	-1.23053	0.0005901	0.0034257	-0.0354783	0.920648	0.956372	17.6924	11.8676	14.4708	47.3842	87.1679	79.5052	82.7895	53.9232	49.5846	53.089	32.8996	77.9332
ylmC	essential sporulation protein	BSU_15360	BSU15360	NC_000964.3	1608919..1609164	-1.08408	0.00370284	0.0160848	-0.314356	0.391656	0.554835	23.2518	21.3567	24.0659	48.5243	87.1476	76.5395	83.7531	54.051	56.4668	82.5011	39.3891	73.2913
ylmH	factor involved in shape determination, RNA-binding fold	BSU_15410	BSU15410	NC_000964.3	1611654..1612427	1.11101	0.00106703	0.00571038	0.788773	0.0200896	0.0598497	81.4307	134.312	113.479	170.957	114.468	166.415	176.577	149.973	47.398	43.3955	31.3729	129.593
ylyA	sporulation-related RNA polymerase-binding factor	BSU_15440	BSU15440	NC_000964.3	1616267..1616641	-1.19667	0.0244612	0.0748697	1.11349	0.0150679	0.0473761	1.15118	0.894256	0.776422	3.53688	9.48298	16.8317	13.5713	10.2827	3.166	0.949487	5.29237	5.45877
lspA	signal peptidase II	BSU_15450	BSU15450	NC_000964.3	1616744..1617208	-0.238002	0.731128	0.843666	1.82131	0.00718249	0.0261703	2.55303	3.36548	5.00917	8.22141	11.5806	19.0956	30.539	60.4779	0.765968	0.510477	0.753184	26.5827
pyaA	-	-	-	NC_000964.3	1618161..1618277	-1.22416	0.103466	0.227543	2.38562	0.00107539	0.00536726	5.53454	9.55402	9.12461	30.0075	15.6313	137.156	162.065	683.011	7.10321	11.1585	3.99123	131.893
pyrR	transcriptional attenuator and uracil phosphoribosyltransferase activity	BSU_15470	BSU15470	NC_000964.3	1618304..1618849	-1.49758	0.0243966	0.074726	1.99845	0.0025534	0.011192	10.8714	15.5594	23.4633	48.2978	34.6121	266.669	361.263	1007.23	31.747	25.2153	7.05593	274.553
pyaB	-	-	-	NC_000964.3	1618853..1618970	-1.69402	0.0310306	0.0894782	2.73275	4.73784e-05	0.000353105	2.74382	1.89461	2.46744	2.64473	4.30523	62.5569	82.0847	196.631	6.03687	4.02325	0.989352	27.3561
pyrB	aspartate carbamoyltransferase	BSU_15490	BSU15490	NC_000964.3	1620476..1621390	-1.13263	0.0737735	0.175733	1.62861	0.0100186	0.0344349	50.9541	26.6322	34.7905	48.0907	31.3138	353.097	447.025	889.343	53.1992	38.3945	18.3728	328.094
mswE	-	-	-	NC_000964.3	1630115..1630220	-0.470711	0.226005	0.398144	-1.15113	0.00303267	0.0129093	100.797	98.0729	105.293	66.2429	109.272	81.7499	72.7921	97.2153	163.527	189.226	59.4731	127.011
cysH	(phospho)adenosine phosphosulfate reductase	BSU_15570	BSU15570	NC_000964.3	1630382..1631083	-0.377144	0.438335	0.618909	-1.58812	0.00110161	0.00547957	650.924	746.169	742.274	235.837	524.227	348.375	358.507	403.442	1037.74	1199.54	435.044	551.35
cysP	sulfate permease	BSU_15580	BSU15580	NC_000964.3	1631095..1632159	-0.442944	0.338798	0.520488	-1.72458	0.000196077	0.00124718	864.301	893.207	904.641	302.261	567.071	421.999	433.469	526.743	1383.56	1573.56	504.573	795.75
sat	sulfate adenylyltransferase	BSU_15590	BSU15590	NC_000964.3	1632208..1633356	-0.255892	0.597585	0.755698	-1.61951	0.000835785	0.00431238	716.109	990.765	1014.28	235.688	506.337	409.955	477.434	450.046	1330.15	1345.83	366.081	741.001
cysC	adenylylsulfate kinase	BSU_15600	BSU15600	NC_000964.3	1633369..1633962	-0.21094	0.67397	0.807328	-1.54376	0.00208027	0.00942616	535.257	830.273	852.234	200.171	442.505	351.381	405.449	335.66	1051.54	1067.17	281.442	601.89
sumT	uroporphyrinogen III and precorrin-1 C-methyltransferase	BSU_15610	BSU15610	NC_000964.3	1634061..1634834	-0.318905	0.502101	0.676443	-1.50763	0.00150992	0.00719382	423.328	723.55	728.021	191.218	400.769	359.645	380.198	305.958	945.198	954.854	269.536	594.459
sirB	sirohydrochlorin ferrochelatase	BSU_15620	BSU15620	NC_000964.3	1634837..1635622	-0.3081	0.503693	0.676997	-1.34829	0.00343232	0.0141085	338.6	619.352	649.117	232.967	384.567	366.268	388.179	277.434	808.72	793.051	252.796	578.171
sirC	precorrin-2 dehydrogenase	BSU_15630	BSU15630	NC_000964.3	1635603..1636091	-0.418529	0.324692	0.507002	-1.21815	0.00415093	0.0166	295.079	543.595	556.515	276.02	410.153	391.608	411.263	292.986	744.641	722.552	273.834	630.502
tcaB	P-type calcium transport ATPase (sporulation)	BSU_15650	BSU15650	NC_000964.3	1637965..1640637	4.58959	3.48588e-36	3.39524e-34	0.0632213	0.864211	0.9199	84.9096	115.671	56.605	40.9799	4.02916	5.44312	6.2646	4.82516	3.5089	2.88611	2.57683	4.00583
priA	primosomal replication factor Y (primosomal protein N')	BSU_15710	BSU15710	NC_000964.3	1644068..1646485	-1.02248	0.0109487	0.040057	0.344569	0.390564	0.554175	33.9214	33.3312	32.8326	54.9815	98.9141	180.78	190.546	138.217	73.749	75.8843	48.5707	130.699
thiN	thiamine pyrophosphokinase	BSU_15800	BSU15800	NC_000964.3	1654730..1655374	0.397109	0.325382	0.507707	1.42514	0.000381468	0.00220464	22.254	24.2628	22.7209	42.699	42.6892	111.625	124.336	67.2043	13.4371	11.4086	15.9278	49.9248
spoVM	factor required for normal spore cortex and coat synthesis (stage V sporulation)	BSU_15810	BSU15810	NC_000964.3	1655446..1655526	2.56492	0.00206824	0.0100484	1.14526	0.182006	0.321781	13.3239	5.5201	4.79273	8.66883	3.76309	5.28303	7.09374	2.46232	1.46574	0	2.88256	0.972002
fapR	transcription factor controlling fatty acid and phospholipid metabolism (FapR-malonyl-Coa)	BSU_15880	BSU15880	NC_000964.3	1661967..1662533	0.352419	0.368009	0.549756	-1.15922	0.00307619	0.0130694	440.069	579.216	576.154	619.065	387.24	246.415	206.587	346.132	480.972	418.854	270.96	645.826
plsX	phosphate:acyl-ACP acyltransferase	BSU_15890	BSU15890	NC_000964.3	1662547..1663548	0.429844	0.327833	0.510312	-1.39358	0.00151628	0.00720234	515.491	601.526	624.934	644.322	382.787	245.673	207.505	189.562	455.587	448.092	287.432	668.831
fabD	malonyl CoA:acyl carrier protein transacylase	BSU_15900	BSU15900	NC_000964.3	1663567..1664520	0.69714	0.0900109	0.205371	-1.21556	0.00312938	0.0132572	386.217	434.122	442.841	429.271	225.998	178.302	164.255	120.491	230.979	252.301	176.094	455.227
fabG	beta-ketoacyl-acyl carrier protein reductase	BSU_15910	BSU15910	NC_000964.3	1664513..1665253	0.26845	0.535651	0.704603	-2.01155	3.49838e-06	3.30926e-05	688.759	814.606	844.529	500.862	301.656	250.778	230.413	131.44	666.687	691.453	481.784	569.188
acpA	acyl carrier protein	BSU_15920	BSU15920	NC_000964.3	1665337..1665570	0.0631927	0.873206	0.926337	-1.34203	0.000704536	0.00373979	971.773	1028.97	1079.19	625.489	599.633	581.997	543.022	476.46	816.869	919.054	888.548	963.628
ffh	signal recognition particle-like (SRP) GTPase	BSU_15980	BSU15980	NC_000964.3	1672174..1673514	-0.593401	0.149203	0.296849	-1.07021	0.00928411	0.0324556	511.369	692.282	641.083	626.192	727.665	804.314	778.182	419.322	1171.58	1047.64	662.592	870.575
rbgA	ribosome biogenesis GTPase A	BSU_16050	BSU16050	NC_000964.3	1676532..1677380	-0.549362	0.145108	0.290149	1.14577	0.00225858	0.0101304	28.7288	31.0725	33.0368	54.3104	85.208	160.787	192.014	290.911	44.4694	46.5517	21.4511	125.934
ylqH	putative flagellar biosynthesis protein	BSU_16080	BSU16080	NC_000964.3	1679977..1680258	0.247596	0.592782	0.752436	1.23788	0.00518368	0.0200733	6.88874	5.94585	8.94812	6.36329	18.3751	24.6588	30.8545	12.9665	7.15718	3.36697	7.03773	6.42142
flgB	flagellar component of cell-proximal portion of basal-body rod	BSU_16180	BSU16180	NC_000964.3	1691278..1691667	-1.17171	0.000519385	0.00308047	0.416012	0.213472	0.359058	50.3643	40.9868	53.0057	55.0137	237.596	194.487	200.581	291.501	110.81	94.9487	124.526	105.582
flgC	flagellar component of cell-proximal portion of basal-body rod	BSU_16190	BSU16190	NC_000964.3	1691667..1692119	-1.2769	0.000229675	0.00150473	0.427572	0.213689	0.359287	55.7486	41.9491	49.7047	49.9462	250.756	213.018	210.376	323.755	118.987	102.966	135.299	105.671
fliE	flagellar basal body protein	BSU_16200	BSU16200	NC_000964.3	1692130..1692450	-1.5123	6.45239e-05	0.000468226	0.0110531	0.976557	0.988489	69.9318	84.2718	78.912	53.7143	347.54	285.617	274.638	384.813	197.505	183.39	266.583	124.353
fliF	flagellar basal-body M-ring protein	BSU_16210	BSU16210	NC_000964.3	1692496..1694106	-1.43913	0.00151643	0.00776463	-0.0890634	0.84427	0.905705	79.6531	80.7662	81.9315	52.8847	291.755	290.53	300.569	302.577	208.782	182.56	253.995	111.476
fliG	flagellar motor switching and energizing component	BSU_16220	BSU16220	NC_000964.3	1694119..1695135	-1.24554	0.00398451	0.0170891	0.0850553	0.843903	0.905687	76.6183	81.9955	81.2113	56.2323	247.964	323.048	308.968	292.668	174.877	173.536	218.909	95.4541
fliH	flagellar export apparatus subunit of cytoplasmic ATPase	BSU_16230	BSU16230	NC_000964.3	1695254..1695880	-1.24263	0.00994014	0.0370473	-0.0520339	0.913919	0.950737	88.3011	112.852	112.532	65.9495	296.708	391.924	397.594	279.397	216.432	209.546	299.772	115.399
fliI	flagellar-specific ATPase subunit of export apparatus	BSU_16240	BSU16240	NC_000964.3	1695877..1697193	-1.09617	0.0100852	0.0374925	0.00689	0.987085	0.992691	78.5048	86.9982	93.7366	61.5507	223.265	328.011	310.139	222.366	179.936	168.431	207.603	93.558
fliJ	flagellar synthesis rod subunit of export ATPase	BSU_16250	BSU16250	NC_000964.3	1697196..1697639	-1.19167	0.00539063	0.0221021	-0.00336704	0.99368	0.996795	29.8977	35.2466	40.4386	19.6806	97.7131	139.509	143.463	70.2262	67.3845	81.797	90.45	30.3225
truB	tRNA pseudouridine 55 synthase	BSU_16660	BSU16660	NC_000964.3	1736886..1737815	0.543767	0.119203	0.252155	1.03666	0.00282666	0.0121728	21.8168	31.2509	24.211	27.2649	44.7929	65.4541	65.9325	51.1846	12.3831	10.8476	12.302	43.2604
ylxY	putative sugar deacetylase	BSU_16700	BSU16700	NC_000964.3	1741618..1742577	-0.153891	0.719675	0.836029	2.0709	1.23415e-06	1.30085e-05	23.271	35.0483	23.7577	43.2358	112.081	274.474	317.394	188.714	22.8793	21.5118	10.0935	109.405
mlpA	specific processing protease	BSU_16710	BSU16710	NC_000964.3	1742617..1743846	-0.0293033	0.94496	0.967475	1.78493	2.46604e-05	0.000195648	27.2002	36.7154	27.2221	41.6738	90.7822	226.226	266.008	133.776	24.2276	22.6757	13.6675	95.3108
ymxH	PRC barrel protein involved in sporulation	BSU_16720	BSU16720	NC_000964.3	1743924..1744181	3.2891	4.09324e-15	9.20034e-14	2.15842	2.70308e-07	3.18259e-06	92.4462	110.482	59.4354	60.4802	36.2307	78.37	73.4944	44.0642	4.60175	7.82038	6.78742	15.5633
spoVFA	spore dipicolinate synthase subunit A	BSU_16730	BSU16730	NC_000964.3	1744367..1745260	3.20423	3.91292e-10	5.89358e-09	0.965659	0.0604274	0.141691	34.7673	30.1336	33.3279	88.4046	4.77331	7.53895	8.17174	38.9675	2.25763	4.24826	3.91757	10.2158
spoVFB	spore dipicolinate synthase subunit B	BSU_16740	BSU16740	NC_000964.3	1745263..1745865	3.11328	2.81621e-10	4.31588e-09	0.896376	0.0706404	0.158986	41.5228	43.9342	48.9287	133.138	9.2673	9.93524	13.7488	52.5908	4.92226	5.51112	6.19535	14.2319
tepA	protein export-enhancing protease (spore outgrowth)	BSU_16790	BSU16790	NC_000964.3	1751201..1751938	0.0268428	0.951387	0.971332	1.98612	2.84997e-06	2.75477e-05	3.21723	2.72639	2.49865	9.19742	19.1367	29.2821	26.0268	29.2776	3.05661	3.21642	3.32197	8.00124
tepJ	modulator of TepA activity (spore outgrowth)	BSU_16799	BSU16799	NC_000964.3	1751935..1752147	0.0986668	0.843594	0.90953	2.2811	1.78092e-07	2.16003e-06	2.53342	2.62399	3.18953	5.12804	17.1724	25.113	27.3616	26.8428	1.67218	2.78605	2.74046	5.54452
bcbE	bacillibactin exporter	BSU_16825	BSU16825	NC_000964.3	1755649..1756857	-0.347795	0.331198	0.513673	1.12466	0.00146669	0.00702709	7.76621	11.0025	9.63302	16.004	32.103	47.1638	39.1073	69.8371	17.1852	12.4674	8.78715	19.3412
pbpX	penicillin-binding endopeptidase X (lysozyme resistance)	BSU_16950	BSU16950	NC_000964.3	1765859..1767034	-0.0943666	0.845858	0.911089	1.90108	8.37799e-05	0.000595335	10.5538	11.0261	9.82081	50.4207	44.5811	106.89	159.283	158.236	10.6004	11.2025	9.92717	62.5305
spoVS	regulator required for dehydratation of the spore core and assembly of the coat (stage V sporulation)	BSU_16980	BSU16980	NC_000964.3	1769935..1770195	1.63093	8.71164e-07	8.50403e-06	-0.470358	0.157264	0.289725	539.204	334.49	378.543	573.936	147.539	190.189	178.322	135.513	107.353	169.616	145.37	158.369
tdh	threonine 3-dehydrogenase	BSU_16990	BSU16990	NC_000964.3	1770461..1771504	1.45452	0.000180153	0.00120184	-0.47864	0.218381	0.364958	175.427	106.964	156.828	166.726	48.9526	54.3104	49.6911	94.0565	33.5478	43.0861	24.3775	156.032
kbl	2-amino-3-ketobutyrate CoA ligase (glycine acetyl transferase)	BSU_17000	BSU17000	NC_000964.3	1771517..1772695	2.81025	7.25753e-14	1.4459e-12	-0.367895	0.32952	0.492227	163.396	122.022	183.569	84.5046	24.8191	22.8662	24.1589	25.2059	17.9246	25.368	6.43624	40.8686
cotE	morphogenic spore protein	BSU_17030	BSU17030	NC_000964.3	1775067..1775612	3.39945	1.16936e-09	1.64801e-08	-0.655979	0.244585	0.395896	135.003	179.752	98.4747	177.044	5.02434	3.72279	3.60812	43.226	5.87102	10.4339	10.9046	33.5982
acpK	acyl-carrier protein involved in bacillaene synthesis	BSU_17130	BSU17130	NC_000964.3	1788469..1788717	0.445288	0.21231	0.380284	-1.07962	0.0025978	0.0113641	131.329	109.986	103.679	204.292	84.0574	68.743	57.3604	77.1627	81.0572	84.8437	106.898	119.837
pksF	decarboxylase converting malonyl-S-AcpK to acetyl-S-AcpK for bacillaene-related polyketide synthesis	BSU_17140	BSU17140	NC_000964.3	1788695..1789942	0.460286	0.24261	0.416062	-1.30815	0.000904533	0.00462398	184.542	159.343	168.131	290.01	112.594	72.9496	68.4697	99.4045	121.96	122.585	150.513	169.577
pksG	acetyl-S-AcpK beta-ketothioester bacillaene intermediate transferase	BSU_17150	BSU17150	NC_000964.3	1789943..1791205	0.760626	0.0849868	0.196776	-1.07456	0.0150286	0.0473091	169.448	128.952	132.247	236.715	87.3644	60.394	55.1131	78.7476	73.8859	73.0157	109.903	125.485
pksH	enoyl-CoA hydratase for bacillaene biosynthesis	BSU_17160	BSU17160	NC_000964.3	1791193..1791972	0.552373	0.13612	0.278792	-1.58182	2.03801e-05	0.00016464	236.463	189.313	198.46	252.563	101.864	62.9544	62.3002	77.6484	131.054	131.924	167.931	146.563
pksI	decarboxylase involved in bacillaene synthesis	BSU_17170	BSU17170	NC_000964.3	1792012..1792761	1.18122	0.00080106	0.00443769	-0.907131	0.0102768	0.0350773	115.694	129.071	111.287	166.129	59.4718	37.6574	38.4156	50.5269	48.5981	44.4676	51.5228	89.8597
pksJ	polyketide synthase of type I involved in nonribosomal synthesis of bacillaene	BSU_17180	BSU17180	NC_000964.3	1792806..1807937	0.611628	0.252628	0.427479	-2.20324	3.77784e-05	0.000288852	274.53	277.83	287.13	197.735	91.8271	49.6164	45.5068	41.0091	145.15	137.314	242.398	108.301
pksL	polyketide synthase of type I (bacillaene synthesis)	BSU_17190	BSU17190	NC_000964.3	1807921..1821537	0.352437	0.537908	0.706518	-2.70266	2.32058e-06	2.30341e-05	335.413	333.918	338.362	222.261	105.685	49.6921	47.3266	24.9731	211.956	227.54	333.281	124.542
pksM	trans AT polyketide synthase of type I involved in bacillaene synthesis	BSU_17200	BSU17200	NC_000964.3	1821553..1834341	0.202743	0.727843	0.840441	-2.96349	3.65567e-07	4.22549e-06	237.771	240.547	234	172.968	75.5372	34.3555	31.5848	8.97249	170.173	178.442	265.254	100.242
pksN	trans AT polyketide synthase of type I involved in bacillaene synthesis	BSU_17210	BSU17210	NC_000964.3	1834409..1850875	0.379627	0.517504	0.688591	-2.98713	3.54082e-07	4.11423e-06	311.168	280.504	292.526	224.151	81.5813	36.531	35.6363	10.0853	223.001	233.746	237.925	119.908
pksR	trans AT polyketide synthase involved in nonribosomal synthesis of bacillaene	BSU_17220	BSU17220	NC_000964.3	1850890..1858521	0.597666	0.23762	0.410843	-3.01114	2.71377e-09	4.41686e-08	289.422	260.4	277.691	209.912	62.9296	31.5533	27.8455	7.49151	217.538	199.816	153.134	101.087
aprX	alkaline serine protease	BSU_17260	BSU17260	NC_000964.3	complement(1861384..1862712)	6.44914	6.4192e-59	1.87569e-56	2.06939	2.30362e-07	2.73408e-06	262.297	292.282	266.11	616.113	21.1005	25.7592	27.3616	28.364	3.57336	3.8401	3.77726	4.91706
pghC	gamma-polyglutamate hydrolase (phage origin)	BSU_17270	BSU17270	NC_000964.3	1863448..1864155	0.363222	0.584539	0.746296	2.11057	0.000448447	0.00252579	0.762172	0.473653	0.685401	0.991773	1.8656	3.32428	3.47816	6.66706	0.335381	0	0.329784	1.55685
ymaG	inner spore coat protein; cell wall associated protein	BSU_17310	BSU17310	NC_000964.3	complement(1865512..1865787)	2.47017	8.77015e-05	0.000615033	1.33896	0.033851	0.0898431	23.0706	10.5302	20.0435	85.0865	5.52192	8.13988	7.43521	71.5412	4.73179	3.87019	5.07581	10.2694
ymaF	putative sporulation-related protein of unknown function	BSU_17320	BSU17320	NC_000964.3	1865876..1866289	3.97319	5.56586e-13	1.02933e-11	0.1006	0.868432	0.922618	13.2949	24.3004	6.79838	12.061	0.981675	1.03364	1.78445	1.92704	0.860326	1.14672	0.281989	1.33122
hfq	Hfq RNA chaperone	BSU_17340	BSU17340	NC_000964.3	1867373..1867594	1.15171	0.00265971	0.0122711	-0.419998	0.273388	0.431475	1623.71	1584.59	1581.7	1879.5	1103.45	782.602	786.83	752.573	729.464	721.738	576.356	1064.66
cwlC	N-acetylmuramoyl-L-alanine amidase (sporulation-specific)	BSU_17410	BSU17410	NC_000964.3	complement(1872812..1873579)	3.91374	1.09252e-28	5.50403e-27	1.49744	2.33514e-05	0.0001866	77.008	92.2784	78.4762	225.119	33.4709	33.1531	31.2093	31.9429	8.03867	6.49063	6.38441	9.53398
spoVK	mother cell sporulation ATPase	BSU_17420	BSU17420	NC_000964.3	1874203..1875171	1.18518	0.00615521	0.0247723	0.755897	0.0795856	0.174765	7.79634	6.46006	4.20662	20.6925	10.066	9.16352	10.6735	12.6242	2.81803	3.42952	3.61435	7.06883
glnA	glutamine synthetase	BSU_17460	BSU17460	NC_000964.3	1878425..1879759	3.56171	2.15374e-13	4.12221e-12	1.9168	7.83073e-05	0.000561858	4950.5	4504.02	4631.2	8764.54	2123.32	3254.8	3260.08	2358.22	487.084	475.366	375.328	576.19
ynxB	putative phage protein; defective, phage region	BSU_17470	BSU17470	NC_000964.3	1880087..1880377	-0.35174	0.440353	0.619605	2.59472	5.83643e-09	8.78839e-08	11.8679	11.9081	9.00489	44.2378	125.695	299.254	330.313	107.606	19.9915	15.0906	18.4543	44.1008
ynzF	putative phage protein; defective phage region	BSU_17480	BSU17480	NC_000964.3	1880623..1880967	-0.416217	0.297903	0.478632	2.27532	7.13649e-09	1.07096e-07	15.9539	19.1164	21.3797	51.3346	138.122	371.489	369.976	153.97	28.2187	22.3611	25.379	72.3423
ynzG	putative phage protein; defective phage region	BSU_17490	BSU17490	NC_000964.3	1881098..1881349	-0.198933	0.67571	0.808383	1.83522	2.5082e-05	0.000197576	3.42615	6.21011	5.77695	3.71521	17.7403	40.7548	40.3909	22.4247	7.06697	4.23878	3.70614	7.4983
ynaC	conserved hypothetical protein; defective phage region	BSU_17510	BSU17510	NC_000964.3	1882040..1882831	-1.01676	0.000985279	0.00533805	-0.242979	0.428759	0.588198	40.0625	45.0233	44.7276	53.8847	102.886	127.243	137.015	114.834	85.8958	96.0576	75.7654	120.981
ynaD	putative N-acetyltransferase; putative phage region	BSU_17520	BSU17520	NC_000964.3	1883166..1883678	2.16882	3.64249e-05	0.000276309	1.30288	0.0132622	0.0428552	6.5217	7.84435	5.86478	7.14798	4.55532	5.42205	6.24035	6.86859	0	0.231356	1.13785	4.7577
xynP	H+-xyloside symporter	BSU_17570	BSU17570	NC_000964.3	1887352..1888743	1.65688	0.000195249	0.00129467	0.756626	0.0899001	0.19225	1.47309	3.29243	3.13748	2.35404	1.53281	2.22878	2.18185	2.43579	0.426455	1.10842	0.838675	0.961528
xylA	xylose isomerase	BSU_17600	BSU17600	NC_000964.3	1891908..1893245	1.45167	0.000237096	0.00154412	0.664501	0.092463	0.196323	3.71038	4.59493	4.78735	6.99726	4.78401	4.95728	3.92632	4.37256	2.21833	2.57241	1.48329	1.52992
xylB	xylulose kinase	BSU_17610	BSU17610	NC_000964.3	1893396..1894895	1.5325	7.14912e-06	6.04915e-05	0.26702	0.436499	0.59472	12.0874	10.582	8.79945	13.6274	7.78959	7.77397	7.77068	5.58455	3.6409	3.3232	3.11316	5.82618
alrB	alanine racemase (minor activity)	BSU_17640	BSU17640	NC_000964.3	complement(1897941..1899125)	4.23507	3.8855e-21	1.22519e-19	-0.198145	0.68181	0.800417	16.1202	18.9605	10.4014	17.1182	0.600189	1.08335	1.31613	1.34649	0.40076	0.801255	0.295553	1.7939
dutA	deoxyuridine 5'-triphosphate pyrophosphatase (phage origin)	BSU_17660	BSU17660	NC_000964.3	1900080..1900514	1.16577	0.0194619	0.0633742	1.37571	0.00553512	0.0211789	13.6455	20.0437	20.9723	25.8271	19.62	27.7905	30.1921	66.1771	4.3669	4.09261	2.41538	31.6739
cotU	spore coat protein	BSU_17670	BSU17670	NC_000964.3	complement(1901117..1901377)	5.31627	4.08059e-46	7.15409e-44	1.57684	3.07731e-05	0.000239846	242.725	335.774	337.639	412.517	28.8071	39.7593	48.4331	34.8971	6.36839	10.9136	1.78917	14.7811
BSU_17689	hypothetical protein	BSU_17689	BSU17689	NC_000964.3	complement(1903181..1903468)	-1.76382	2.80953e-06	2.54425e-05	-1.61293	1.55139e-05	0.000129341	28.4798	30.6624	32.6879	50.3876	54.6824	41.2324	39.9023	104.341	134.39	132.285	66.8843	165.392
yncM	conserved exported protein	BSU_17690	BSU17690	NC_000964.3	complement(1903511..1904233)	-1.0254	0.0246929	0.0753047	-1.69206	0.000210067	0.00132285	837.266	750.007	890.522	856.056	898.691	375.84	402.476	1590.71	2250.03	1810.66	1185.68	1608.51
ynzK	putative membrane protein of unknown function (phage origin)	BSU_17699	BSU17699	NC_000964.3	complement(1904393..1904749)	0.745035	0.342957	0.524121	1.91513	0.00711218	0.0259568	0	0.62623	1.35928	1.52979	1.99222	2.99667	2.29929	5.40056	0.332563	0	0.327013	1.32323
cotC	spore coat protein (outer)	BSU_17700	BSU17700	NC_000964.3	complement(1904995..1905195)	5.30491	6.20515e-48	1.13322e-45	1.35039	0.000251854	0.00153364	476.797	713.514	651.364	873.352	66.7246	64.4017	64.5243	70.4519	15.3575	12.9905	6.96976	34.0781
yndA	putative exported protein of unknown function	BSU_17720	BSU17720	NC_000964.3	1905809..1906207	2.85478	3.06242e-10	4.67686e-09	0.977669	0.0337376	0.0896497	24.8846	34.179	16.5403	14.6653	7.63935	10.4568	10.6978	9.66416	2.38045	3.27204	1.17036	6.31436
ynzB	conserved protein involved in spore germination	BSU_17740	BSU17740	NC_000964.3	1907013..1907201	1.28523	0.00218335	0.01047	-0.563061	0.194898	0.337021	18.2728	31.3463	17.9727	26.4193	12.3644	8.49058	8.68621	10.2011	5.65357	8.16358	6.7946	17.496
yndE	putative spore germination integral inner membrane protein	BSU_17760	BSU17760	NC_000964.3	1909086..1910177	1.25736	0.00830612	0.031991	0.190146	0.692946	0.808986	1.68013	2.86621	2.04415	1.78616	1.02348	1.17562	1.9544	1.70469	0.543613	1.30424	0.427632	1.22568
yndF	putative spore germination lipoprotein	BSU_17770	BSU17770	NC_000964.3	1910167..1911381	1.1583	0.00577424	0.0235209	-0.382092	0.377834	0.540296	2.66478	3.31206	1.83721	2.3759	1.08711	0.880505	1.35119	1.75099	1.07488	0.879154	1.05694	1.5552
fosB	magnesium-dependent bacillithiol-transferase	BSU_17840	BSU17840	NC_000964.3	1916663..1917097	1.02304	0.0127781	0.0453492	-0.0366175	0.929234	0.962361	13.3974	24.4122	31.2354	13.4516	15.1821	12.5426	14.3412	20.0212	9.27966	9.00375	12.0769	10.3166
dinK	cell division inhibitor	BSU_17860	BSU17860	NC_000964.3	1918406..1918723	0.283948	0.534525	0.703558	1.99629	4.62076e-06	4.28849e-05	5.43012	4.56971	6.10394	12.0219	20.4485	28.5956	34.8473	57.9111	3.73349	5.97161	3.67118	10.3986
dinL	putative site-specific recombinase, resolvase	BSU_17870	BSU17870	NC_000964.3	1918742..1919395	0.112754	0.809286	0.889308	1.87727	2.09127e-05	0.000168328	1.65021	2.22197	2.22598	5.01042	10.5643	12.9228	13.8063	20.7377	1.45229	1.63329	1.60656	5.89889
ynzC	hypothetical protein	BSU_17880	BSU17880	NC_000964.3	1919459..1919692	0.511212	0.372321	0.554119	1.89803	0.000655384	0.00351081	4.15091	5.73241	6.22133	24.3394	21.2759	32.003	40.6915	61.0846	3.04423	3.04323	1.99562	22.8794
pcfA	factor controlling DNA replication	BSU_17900	BSU17900	NC_000964.3	1922017..1922463	1.37091	0.000206877	0.00136352	0.685979	0.0632656	0.146992	83.2967	57.0163	55.1485	134.396	53.8702	86.6381	86.4919	81.802	24.17	22.8344	19.3267	68.6925
yneF	putative acyltransferase	BSU_17910	BSU17910	NC_000964.3	1922549..1922767	0.870788	0.0519318	0.133716	1.39884	0.00175469	0.00819413	172.481	129.647	112.563	289.278	148.925	387.868	392.432	612.309	54.7545	49.8589	38.3814	299.47
spo0D	Spo0A-P phosphatase	BSU_17920	BSU17920	NC_000964.3	complement(1922841..1923014)	-0.955981	0.0419401	0.113752	-1.21503	0.00859468	0.0304146	6.82275	8.99396	11.7133	24.2129	7.00713	13.5264	17.4548	27.128	19.1052	21.1452	18.1154	45.7009
ccdA	cytochrome c-type biogenesis protein CcdA; thiol-disulfide oxido-reductase	BSU_17930	BSU17930	NC_000964.3	1923234..1923941	0.763101	0.0466862	0.12312	-1.90148	8.19043e-07	8.99728e-06	147.557	136.096	130.5	86.3944	35.5899	28.2564	30.376	29.8609	68.0824	71.7479	94.3182	47.5952
sspO	small acid-soluble spore protein	BSU_17990	BSU17990	NC_000964.3	complement(1926306..1926452)	1.82594	0.00257059	0.0119353	-0.698555	0.282646	0.44199	5.87339	12.1668	11.2238	31.3139	1.38236	2.91106	3.90879	6.78395	1.61531	0.807387	2.38252	12.3186
citB	aconitate hydratase (bifunctional aconitase)	BSU_18000	BSU18000	NC_000964.3	1926680..1929409	1.88476	0.000513404	0.00305326	-0.400013	0.460993	0.616934	2271.38	1918.39	1626.29	1924.08	655.063	708.428	736.868	349.436	312.077	762.024	616.175	278.447
yneN	putative membrane-bound proteins with a thioredoxin-like domain	BSU_18010	BSU18010	NC_000964.3	1929481..1929993	1.6571	9.19091e-05	0.000641461	0.21848	0.606365	0.739824	233.94	237.51	193.727	209.573	179.44	132.423	128.967	52.8752	41.6579	97.1697	86.4767	32.9969
sspN	small acid-soluble spore protein	BSU_18020	BSU18020	NC_000964.3	1930264..1930410	1.42814	0.00293553	0.0133608	-0.379403	0.453297	0.610394	10.2784	12.1668	12.5442	20.1683	6.22061	7.27764	5.02559	6.33169	1.61531	2.42216	5.55922	10.1763
sspT	small acid-soluble spore protein (thioredoxin-like protein)	BSU_18030	BSU18030	NC_000964.3	1930447..1930698	1.64476	0.000147865	0.00100014	-0.861662	0.0624864	0.145593	13.7046	14.1945	13.4795	31.2697	6.04782	5.09435	3.90879	4.48495	1.88452	7.06463	5.55922	8.74802
yneT	putative acyl-CoA-binding protein	BSU_18080	BSU18080	NC_000964.3	1932671..1933078	-0.468852	0.172164	0.328943	-1.058	0.00204798	0.00934442	86.233	82.1927	76.8334	126.208	118.039	70.272	72.2265	112.76	133.566	129.449	89.5606	171.165
alsT	H+/Na+:nitrogen-donor aminoacid symporter	BSU_18120	BSU18120	NC_000964.3	1938925..1940322	-1.02024	0.0124222	0.0443987	2.02817	3.14287e-07	3.66144e-06	2.16156	4.2378	2.98517	5.80402	16.9339	62.3675	69.4608	42.8001	7.47339	8.1501	3.84135	12.7841
xynC	secreted endo-xylanase	BSU_18150	BSU18150	NC_000964.3	complement(1942714..1943982)	-0.776434	0.0128127	0.0453619	-1.31425	2.48443e-05	0.000196403	37.5904	40.1675	41.2225	55.8863	44.5165	42.1518	41.9803	55.1142	83.5472	85.9514	54.8299	74.9476
xynD	arabinoxylan arabinofuranohydrolase	BSU_18160	BSU18160	NC_000964.3	complement(1944113..1945654)	-0.8483	0.00762492	0.0297331	-1.02698	0.00121373	0.00595038	31.7052	27.6918	30.148	51.76	50.6699	39.6844	40.6165	57.558	60.3634	65.6544	50.498	77.5068
yngA	putative conserved membrane protein possibly involved in arabinogalactan metabolism	BSU_18170	BSU18170	NC_000964.3	1946249..1946695	-1.55233	0.000895419	0.00490546	-2.27312	1.07296e-06	1.15012e-05	3.86304	4.00115	3.90816	3.83988	6.59172	2.87198	2.01998	3.12335	20.1859	9.02756	6.79045	10.7442
yngB	putative UTP-glucose-1-phosphate uridylyltransferase	BSU_18180	BSU18180	NC_000964.3	1946702..1947595	-1.04391	0.0045689	0.0191448	-1.32565	0.000304047	0.00181404	24.0233	20.5059	20.4093	22.4284	38.8684	23.3348	20.7507	27.2921	61.7529	42.2171	33.4299	44.2979
yngC	putative integral inner membrane protein, phosphatase or phosphate isomerase	BSU_18190	BSU18190	NC_000964.3	1947668..1948264	-1.16129	0.000442376	0.00269289	-0.8449	0.0102679	0.0350741	46.4596	43.2524	47.9574	75.2751	124.579	85.2983	84.0096	106.684	123.896	118.885	92.4953	142.034
ldeE	methylcrotonoyl-CoA carboxylase subunit (leucine degradation)	BSU_18210	BSU18210	NC_000964.3	complement(1949682..1951217)	1.5627	2.80594e-05	0.000217287	0.240357	0.522741	0.671749	7.44785	8.9513	4.61253	6.19686	4.10118	4.8058	3.6874	4.19846	2.78262	2.31808	1.44409	2.97296
ldeF	methylglutaconyl-CoA hydratase (leucine degradation)	BSU_18220	BSU18220	NC_000964.3	complement(1951228..1952010)	2.15601	6.1311e-05	0.000447132	-0.885348	0.134223	0.258871	4.68634	5.56769	3.84244	1.99283	0.519047	0.95641	1.258	0.339631	0.90977	0.90947	0.894587	1.00552
ldeG	hydroxymethylglutaryl-CoA lyase (leucine degradation)	BSU_18230	BSU18230	NC_000964.3	complement(1952031..1952930)	3.07525	9.51547e-10	1.35851e-08	-0.23883	0.665339	0.788609	5.51609	7.57634	3.66644	3.90097	0.677356	0.475472	0.729641	1.18192	0.659583	0.527493	0.51886	0.787322
lgeHB	methylcrotonyl-CoA carboxylase; biotinylated subunit (leucine degradation)	BSU_18239	BSU18239	NC_000964.3	complement(1952945..1953166)	2.14288	0.00326186	0.0145733	-0.548375	0.506822	0.657281	2.43071	8.05636	2.18587	3.86583	0.457673	0.963795	0	2.0963	0.534797	0.534621	1.05174	1.4186
ldeHA	biotin carboxylase for subunit LdeHB of methylcrotonyl-CoA carboxylase	BSU_18240	BSU18240	NC_000964.3	complement(1953181..1954515)	3.40759	1.34484e-11	2.25841e-10	0.191454	0.717071	0.825826	5.41639	10.7177	5.5251	4.79221	1.0655	0.480815	1.10676	1.69319	0.711461	0.0889032	0.52469	1.23848
ldeI	acetoacetyl-CoA synthetase	BSU_18250	BSU18250	NC_000964.3	complement(1954525..1956174)	2.15243	1.01991e-07	1.12601e-06	-0.638666	0.12532	0.245484	8.50307	14.0236	8.58769	5.62686	2.83258	1.55609	2.08943	1.81317	2.01473	2.08599	1.91035	2.52897
ldeJ	isovaleryl-CoA dehydrogenase (leucine degradation)	BSU_18260	BSU18260	NC_000964.3	complement(1956218..1957360)	3.01706	2.18011e-13	4.15454e-12	-0.465993	0.282116	0.441444	12.7469	16.7233	9.50998	14.4708	1.68894	1.68474	1.29267	2.55927	2.07743	0.934534	0.714965	3.03081
BSU_18275	hypothetical protein	BSU_18275	BSU18275	NC_000964.3	complement(1957746..1957919)	1.99921	0.0197904	0.0642052	2.01622	0.0150359	0.0473091	1.86075	2.5697	2.78887	2.69033	1.75178	3.68901	2.35875	6.87753	0.682328	0.682102	0	0.904968
yngK	putative exported glycoside hydrolase	BSU_18280	BSU18280	NC_000964.3	complement(1958027..1959559)	1.13783	0.0103852	0.0383796	0.49361	0.265506	0.420686	3.23841	3.71878	3.29207	11.8073	2.51854	4.39649	3.58752	10.2782	2.09105	2.86456	1.44692	3.49236
ppsE	nonribosomal plipastatin synthetase E	BSU_18300	BSU18300	NC_000964.3	complement(1960198..1964037)	-0.175619	0.724238	0.838756	-2.53102	3.71596e-07	4.284e-06	172.059	170.817	180.508	159.351	65.0103	60.3163	57.9295	22.0397	133.164	151.634	278.968	155.599
ppsD	nonribosomal plipastatin synthetase D involved in synthesis of plipastatin	BSU_18310	BSU18310	NC_000964.3	complement(1964045..1974856)	-0.206376	0.682056	0.811934	-2.40688	1.77663e-06	1.81501e-05	210.537	195.805	221.492	181.23	78.7116	76.3968	74.5534	43.0121	168.82	181.322	337.662	184.335
ppsC	non-ribosomal plipastatin synthetase C involved in synthesis of plipastatin	BSU_18320	BSU18320	NC_000964.3	complement(1974881..1982548)	-0.180433	0.711017	0.82993	-2.09554	1.68844e-05	0.000139976	232.455	217.558	243.492	200.37	92.0499	96.3222	95.8939	84.9849	203.774	180.01	353.017	219.953
ppsB	nonribosomal plipastatin synthetase B involved in synthesis of plipastatin	BSU_18330	BSU18330	NC_000964.3	complement(1982565..1990247)	-0.238706	0.598284	0.755959	-1.78061	8.4977e-05	0.000602874	186.405	174.038	205.436	168.895	104.539	91.7898	92.8754	103.259	223.141	184.37	251.812	174.014
dacC	D-alanyl-D-alanine carboxypeptidase	BSU_18350	BSU18350	NC_000964.3	complement(1998340..1999815)	0.227156	0.637084	0.782606	-2.1769	6.21323e-06	5.57931e-05	386.872	318.533	335.608	225.971	141.942	85.672	83.9199	60.7173	285.954	300.976	315.745	127.166
galM	aldose 1-epimerase	BSU_18360	BSU18360	NC_000964.3	complement(1999849..2000826)	0.220239	0.60813	0.763626	-1.68523	8.81949e-05	0.000623704	305.232	245.966	252.853	267.723	170.482	94.8392	94.8422	77.1553	224.461	248.172	251.034	156.337
yoeA	putative Na+-driven efflux transporter	BSU_18370	BSU18370	NC_000964.3	complement(2000960..2002351)	0.133661	0.762418	0.86148	-1.56998	0.000385441	0.00222471	344.627	273.834	280.979	280.691	172.77	147.253	151.432	87.4497	294.424	314.79	236.087	219.285
iseA	inhibitor of DL-endopeptidases involved in cell-separation	BSU_18380	BSU18380	NC_000964.3	2002637..2003182	-0.130018	0.783269	0.872463	-1.27166	0.00714547	0.0260568	459.169	505.476	681.324	523.559	588.592	252.954	236.332	431.286	689.736	738.417	579.441	247.156
ggt	membrane bound gamma-glutamyltranspeptidase	BSU_18410	BSU18410	NC_000964.3	2004677..2006440	0.964005	0.0123444	0.0442399	-1.1737	0.00237974	0.0106201	59.3457	52.9127	58.5397	57.4531	21.4266	16.3747	17.8222	24.6861	34.3253	43.0606	21.2442	16.6927
gltC	transcriptional regulator (LysR family) (GltC-glutamate)	BSU_18460	BSU18460	NC_000964.3	2014779..2015681	-1.90708	1.74495e-06	1.63073e-05	-1.89364	1.96342e-06	1.97547e-05	24.979	19.1874	26.1172	88.2147	80.5626	46.0861	47.1782	54.3347	81.9111	167.843	73.9505	289.033
proJ	glutamate 5-kinase	BSU_18470	BSU18470	NC_000964.3	complement(2015733..2016848)	0.798895	0.0593544	0.147813	1.92295	4.4784e-06	4.19151e-05	8.02657	10.8176	8.69648	7.89982	12.4728	37.6735	44.058	26.9863	3.51069	7.3381	2.71983	8.18363
proH	pyrroline-5-carboxylate reductase	BSU_18480	BSU18480	NC_000964.3	complement(2016845..2017738)	1.56712	0.000496737	0.00298246	2.82852	1.92568e-10	3.47153e-09	7.72607	11.1282	6.94785	8.37793	10.5695	38.0537	49.1223	30.3411	3.32005	3.84999	1.04469	3.96303
yoxC	transition-dependent and sulfur-related metabolism protein	BSU_18510	BSU18510	NC_000964.3	2019421..2019726	2.28555	3.11055e-05	0.000238348	1.72388	0.00166041	0.00779493	28.9207	56.9869	48.5264	7.13904	60.4308	45.4496	31.3853	14.9912	8.92378	5.04221	8.39333	7.20425
yoxB	hypothetical protein	BSU_18520	BSU18520	NC_000964.3	2019797..2020567	2.84935	1.08e-07	1.18638e-06	1.34483	0.0123195	0.0404289	27.4358	65.9674	56.8973	5.76798	30.1779	22.3398	20.5478	15.0039	7.23745	5.54175	5.90532	2.85928
yoaB	negatively charged metabolite transporter	BSU_18540	BSU18540	NC_000964.3	complement(2021223..2022467)	-1.43523	0.000254632	0.00164367	-1.8646	1.89636e-06	1.9255e-05	6.50142	13.4677	13.6419	12.2199	14.9345	15.4672	13.7137	7.95657	36.142	54.0521	15.097	19.2246
yoaC	hydroxylated metabolite kinase	BSU_18550	BSU18550	NC_000964.3	complement(2022561..2024024)	-2.42695	4.14992e-08	4.77404e-07	-1.59831	0.000247976	0.0015226	2.80129	2.74874	2.32025	10.3919	13.8802	13.5188	12.6155	6.63011	27.4917	33.4817	14.9917	15.811
yoaD	putative 2-hydroxyacid dehydrogenase	BSU_18560	BSU18560	NC_000964.3	complement(2024042..2025076)	-1.53563	0.000591444	0.00342731	-0.836213	0.053281	0.128239	2.08548	1.62003	0.937707	5.95511	8.73691	5.78836	6.89987	3.85407	7.45616	9.17378	4.28624	9.88907
yoaF	hypothetical protein	BSU_18580	BSU18580	NC_000964.3	2027509..2027802	1.13789	0.00570861	0.0232752	-0.601368	0.145011	0.273176	102.417	282.497	319.218	112.518	103.331	100.795	99.1158	82.7642	159.512	98.0975	50.43	77.9288
yoaG	putative phage-related membrane protein	BSU_18590	BSU18590	NC_000964.3	complement(2028175..2028579)	1.5588	2.8818e-05	0.000222376	0.515001	0.167468	0.302261	40.2382	105.158	122.933	66.0758	58.2024	64.9812	67.8972	62.3789	28.1422	16.997	25.943	47.8225
BSU_18595	hypothetical protein	BSU_18595	BSU18595	NC_000964.3	complement(2028665..2028784)	3.49832	1.21214e-05	9.96777e-05	1.25977	0.124799	0.244787	2.69809	36.3292	38.8211	5.85146	6.77356	8.0236	8.89251	4.43218	0	1.9781	0	5.90491
BSU_18596	hypothetical protein	BSU_18596	BSU18596	NC_000964.3	2028854..2028976	3.16915	8.63867e-05	0.000606784	1.21373	0.144978	0.273176	4.38714	16.3583	21.3043	6.34305	3.30417	9.56743	6.0062	1.08102	0.965244	0	0.949135	3.2005
yozQ	putative sporulation protein	BSU_18600	BSU18600	NC_000964.3	2029020..2029313	1.97519	3.00392e-06	2.71468e-05	0.119956	0.779701	0.866182	21.6581	52.0889	50.8371	25.7411	15.5515	18.1941	20.94	10.4021	13.7301	10.496	5.16213	10.7119
yoaI	putative 4-hydroxyphenylacetate-3-hydroxylase	BSU_18620	BSU18620	NC_000964.3	2031439..2032890	-0.371157	0.395666	0.577106	-1.70709	9.90192e-05	0.000694703	10.3315	9.39216	10.494	20.9556	10.0064	4.126	3.1658	12.8662	21.2593	19.5358	8.84421	16.1043
exlX	extracellular endoglucanase precursor (expansin)	BSU_18630	BSU18630	NC_000964.3	complement(2032927..2033625)	-0.869382	0.0297907	0.0865865	-2.82801	3.12146e-12	7.12304e-11	22.8508	18.2305	18.6052	24.6671	7.84919	8.57075	8.33764	8.56001	39.2353	23.4315	15.8664	95.4022
yoaP	hypothetical protein	BSU_18690	BSU18690	NC_000964.3	complement(2039610..2040365)	0.421154	0.271656	0.449649	-1.62837	3.53274e-05	0.000271048	9.99292	10.0545	8.98636	18.5761	4.97265	4.52831	3.04017	4.83671	6.28175	7.84959	10.5007	9.99774
yozF	putative lipoprotein	BSU_18710	BSU18710	NC_000964.3	complement(2041330..2041827)	1.35069	0.0124909	0.0445104	-0.313151	0.577904	0.716528	3.034	5.16262	1.55908	4.5433	1.22414	0.859288	1.48346	2.93699	1.19202	0.9533	0.703274	2.68765
yoaW	biofilm forming exported protein	BSU_18780	BSU18780	NC_000964.3	complement(2046980..2047411)	0.287703	0.540207	0.708476	-1.58792	0.000845088	0.0043553	11.9915	12.4202	15.2768	62.849	11.0541	6.68633	9.12052	12.7733	17.0392	23.902	6.75599	38.0903
yobB	putative transcriptional regulator from bacteriophage; putative defective prophage 6	BSU_18820	BSU18820	NC_000964.3	2050689..2050952	2.65944	6.58007e-07	6.56958e-06	-0.920137	0.0967076	0.203095	22.4841	21.1708	29.7775	174.066	7.31236	5.67325	4.97483	10.5768	6.29602	7.64265	3.09547	22.6653
yppS	putative PEP-dependent enzyme	BSU_18830	BSU18830	NC_000964.3	complement(2051329..2053929)	1.70167	1.11125e-07	1.21765e-06	-0.171651	0.593528	0.729338	37.9247	36.9169	31.0449	35.3652	14.1409	16.041	16.8209	12.678	12.0049	12.3203	8.79729	10.7761
yozV	putative phage protein; putative defective prophage 6	BSU_18849	BSU18849	NC_000964.3	complement(2055868..2056107)	1.25455	0.0110754	0.0403857	1.41997	0.00327827	0.0137044	5.84586	13.0412	9.30089	10.7277	7.1969	17.3845	17.785	24.654	3.46281	1.9781	1.94573	9.18542
yozY	putative transcriptional regulator from bacteriophage; putative defective prophage 6	BSU_18908	BSU18908	NC_000964.3	2060817..2061077	0.422428	0.257554	0.434344	-1.55404	3.41789e-05	0.000263147	117.021	152.469	148.368	319.551	65.3999	54.9253	49.3766	108.767	123.274	123.688	45.1766	307.086
rapK	response regulator aspartate phosphatase	BSU_18910	BSU18910	NC_000964.3	2062150..2063265	1.57369	0.000323046	0.00203436	0.385893	0.377951	0.540296	265.264	253.613	262.808	199.313	119.721	130.371	148.65	283.684	45.3198	51.0477	64.4391	210.517
phrK	secreted regulator of the activity of phosphatase RapK	BSU_18920	BSU18920	NC_000964.3	2063262..2063384	1.8411	4.56342e-06	4.00831e-05	-0.20653	0.60783	0.74108	1121.35	896.983	871.107	659.043	295.724	257.451	254.262	552.942	184.362	147.634	212.606	541.524
yozM	putative bacteriophage protein; putative defective prophage 6	BSU_18960	BSU18960	NC_000964.3	2065042..2065377	0.797715	0.0427899	0.115414	-2.01705	5.86036e-07	6.55147e-06	68.0946	58.2198	58.0583	52.2452	18.4458	12.7359	12.4593	8.50821	23.321	29.3182	47.9482	29.2902
yobM	putative phage protein; putative defective prophage 6	BSU_19010	BSU19010	NC_000964.3	complement(2073658..2074215)	-0.355554	0.304979	0.486435	-1.13505	0.00105697	0.00528723	36.3613	37.2607	37.2209	40.4079	48.9808	21.0895	24.5666	40.0326	35.3196	47.2191	48.3293	63.917
yobN	putative amine oxidase (flavoprotein)	BSU_19020	BSU19020	NC_000964.3	2074343..2075779	-0.0984596	0.780504	0.870914	-1.10374	0.00181418	0.0084452	14.8705	14.0019	14.8585	19.2198	15.838	8.56148	8.28273	15.0361	15.6978	18.0878	12.4299	22.8471
yobO	putative phage-related pre-neck appendage protein; defective prophage 6	BSU_19030	BSU19030	NC_000964.3	2076206..2078626	1.62723	0.000563171	0.00331771	-0.780829	0.0981369	0.205415	199.086	195.676	211.463	79.7597	52.6273	46.3541	46.4502	61.4025	58.5043	64.2207	65.9666	25.0733
bsrF	-	-	-	NC_000964.3	2079096..2079203	1.32481	0.00786598	0.0305644	1.31055	0.00705988	0.0258245	10.9922	19.6654	20.6686	15.1705	13.1708	26.7453	23.5613	36.3193	7.69514	8.79154	5.40479	5.83201
csaA	molecular chaperone for secreting proteins	BSU_19040	BSU19040	NC_000964.3	complement(2079214..2079546)	1.86153	5.63046e-06	4.84839e-05	2.60922	1.87214e-10	3.3967e-09	175.983	174.219	181.282	459.917	372.851	425.998	492.508	1195.29	55.9755	62.7288	69.4151	66.6741
yobQ	putative transcriptional regulator (AraC/XylS family)	BSU_19050	BSU19050	NC_000964.3	complement(2079611..2080336)	0.901361	0.105179	0.230155	1.75439	0.00153295	0.00726593	12.6357	13.0874	10.6945	35.0335	27.9899	38.1655	43.982	81.2262	1.9624	2.94262	4.0201	35.5705
yobR	putative acetyltransferase	BSU_19060	BSU19060	NC_000964.3	complement(2080351..2081094)	0.729234	0.121272	0.255546	1.48093	0.00152151	0.00721944	11.8948	10.0664	10.6967	24.4335	23.2158	27.7519	30.6714	63.2658	3.98942	3.9881	4.23666	26.4557
yobU	putative effector of transcriptional regulator	BSU_19090	BSU19090	NC_000964.3	complement(2082531..2083013)	-1.67107	0.00216745	0.0104395	-0.743472	0.135113	0.259838	1.56411	0.694298	1.00469	2.5845	3.15538	3.98688	2.37927	7.70815	6.39099	6.38889	3.38387	2.60811
yobW	mother cell-specific membrane sporulation protein	BSU_19110	BSU19110	NC_000964.3	2084214..2084759	4.26262	7.00305e-22	2.29062e-20	0.965618	0.0341951	0.090514	30.8353	38.4891	23.641	70.7319	5.95478	6.26997	5.41218	7.06227	2.3919	1.30424	1.06908	3.60495
yocC	hypothetical protein	BSU_19160	BSU19160	NC_000964.3	2087696..2088193	-0.165802	0.791823	0.879513	1.4136	0.012275	0.0403126	1.30028	0.448924	0.584655	1.87999	3.26436	3.22233	5.60417	7.60947	1.19202	0.714975	0	3.00384
ssrSA	-	-	-	NC_000964.3	complement(2095909..2096111)	-0.0775854	0.868192	0.92227	-1.96395	2.67053e-05	0.000209958	2869.28	3413.48	2488.47	2206.84	1501.53	1179.96	1042.84	882.288	2573.94	3089.92	3114.7	2599.33
yocK	putative general stress protein	BSU_19240	BSU19240	NC_000964.3	complement(2097126..2097617)	1.84841	4.77912e-06	4.17268e-05	1.18992	0.00321217	0.0135174	34.2197	55.4366	46.9483	21.5664	50.3887	41.9662	36.0372	29.0524	10.1351	10.3729	12.576	11.2017
yocL	hypothetical protein	BSU_19250	BSU19250	NC_000964.3	complement(2097692..2098024)	1.80172	6.12548e-06	5.23353e-05	0.963509	0.0156468	0.0487807	21.7144	44.9814	42.2602	39.5955	21.3581	32.769	32.7846	40.9278	9.98288	8.91035	7.71279	17.2596
yoyB	hypothetical protein	BSU_19259	BSU19259	NC_000964.3	2098102..2098329	1.18506	0.00161604	0.00818855	0.102221	0.786636	0.869548	30.7677	45.5953	45.5467	32.1659	22.2814	30.9683	28.4416	30.6171	18.2253	21.8632	9.72863	20.719
yocM	putative chaperone	BSU_19260	BSU19260	NC_000964.3	complement(2098316..2098792)	1.40686	0.000318138	0.00200633	0.114148	0.770758	0.862961	34.617	88.1133	75.282	44.162	34.9328	36.109	40.44	43.2068	21.9031	27.1211	17.3769	28.3898
yozN	conserved protein of unknown function (mother cell in sporulation)	BSU_19270	BSU19270	NC_000964.3	2098859..2099122	1.33053	0.000926611	0.00505141	0.165045	0.68175	0.800417	53.1442	145.655	134.55	62.3565	48.8774	65.6476	78.3535	86.1254	44.0722	38.6628	33.608	45.6289
yocN	conserved protein of unknown function (sporulation-related)	BSU_19280	BSU19280	NC_000964.3	2099127..2099360	1.89918	4.98789e-07	5.0373e-06	0.0337611	0.929332	0.962361	86.2466	163.851	116.961	81.3536	38.644	37.9464	49.4613	66.4828	37.0381	31.9539	19.4573	37.3473
yozO	hypothetical protein	BSU_19290	BSU19290	NC_000964.3	complement(2099446..2099790)	1.30339	0.00434211	0.0182995	-0.744139	0.103776	0.21448	234.616	731.281	884.446	169.834	166.394	203.109	171.783	245.89	422.592	147.583	116.744	170.701
sqhC	squalene-hopene cyclase, sporulenol synthase (spore protection)	BSU_19320	BSU19320	NC_000964.3	2102168..2104066	2.08497	3.08106e-08	3.58204e-07	0.263136	0.486121	0.637647	32.5646	42.2641	24.6337	22.3911	16.1046	13.4642	16.123	7.98213	8.94033	7.1249	6.20911	6.79941
sodF	superoxide dismutase (Fe2+-dependent)	BSU_19330	BSU19330	NC_000964.3	2104056..2104901	3.6856	1.62418e-16	3.91141e-15	1.61752	0.000335314	0.00197925	24.1106	32.9004	20.0759	16.5999	8.2868	10.6223	10.4789	5.65811	1.82438	2.9461	1.24195	1.58209
yocR	putative sodium-dependent transporter	BSU_19340	BSU19340	NC_000964.3	complement(2104934..2106271)	-0.442043	0.179973	0.338482	1.25197	0.000120474	0.000820522	8.30802	11.7797	11.4606	16.9684	45.3342	67.483	77.6676	48.595	15.7058	18.9826	10.2085	22.8312
yocS	putative sodium-dependent symporter	BSU_19350	BSU19350	NC_000964.3	2106490..2107455	-1.14386	0.00104154	0.00559444	1.21458	0.000445939	0.00251487	19.6631	20.9447	19.4909	36.1022	171.758	199.344	208.781	163.729	38.9605	58.4829	56.3173	48.4945
sodC	superoxide dismutase (exported lipoprotein)	BSU_19400	BSU19400	NC_000964.3	complement(2114742..2115332)	1.91332	1.51497e-07	1.62747e-06	-0.343088	0.348643	0.510567	138.968	126.346	133.838	103.63	58.7959	34.7553	34.7228	34.8725	25.5128	39.7628	36.3466	30.3738
cwlS	peptidoglycan hydrolase (cell wall-binding d,l-endopeptidase)	BSU_19410	BSU19410	NC_000964.3	complement(2115425..2116669)	2.05147	4.0485e-06	3.59931e-05	-0.478893	0.282197	0.441444	582.094	543.916	549.732	457.589	189.823	127.69	128.632	126.184	88.4954	95.902	159.034	168.025
cdaS	spore diadenylate cyclase	BSU_19430	BSU19430	NC_000964.3	complement(2118504..2119127)	1.38274	0.00523475	0.0215436	0.914283	0.0621514	0.144934	3.63204	3.7619	3.42173	2.37559	4.55913	3.60033	2.89401	3.51591	2.28317	0.570605	0.935445	1.38791
gerT	component of the spore coat	BSU_19490	BSU19490	NC_000964.3	2124021..2124494	2.11698	0.00134454	0.00696585	0.102675	0.878043	0.928151	5.46448	8.48978	7.57584	32.5904	1.92918	0.902796	1.21222	15.2882	1.0019	2.25353	2.70924	6.14576
yojB	hypothetical protein	BSU_19510	BSU19510	NC_000964.3	complement(2124529..2124765)	1.72388	0.0060058	0.0243285	-0.160185	0.800652	0.878653	14.1166	12.263	15.9707	82.9574	4.71577	3.15979	3.80984	36.7479	7.01329	9.5149	4.4333	16.278
yojA	putative H+/anion permease	BSU_19520	BSU19520	NC_000964.3	complement(2124850..2126184)	0.0294339	0.94796	0.96964	-1.40533	0.00215095	0.00970668	4.04208	3.60047	3.56223	2.33766	2.96819	1.44244	2.09055	1.2948	4.0909	5.33419	2.18621	1.82824
yoyD	hypothetical protein	BSU_19579	BSU19579	NC_000964.3	2130177..2130377	-1.14198	0.0250998	0.0763444	1.12697	0.0135293	0.0436546	2.14773	3.89291	4.34564	6.59866	27.2964	34.5959	44.5136	22.1609	5.31605	12.4	4.0657	18.0183
yodF	putative Na+/metabolite permease	BSU_19580	BSU19580	NC_000964.3	2130377..2131867	-1.11757	0.00227228	0.0108221	0.892395	0.0141644	0.0451122	15.2005	17.6182	14.7109	22.4483	94.0393	136.184	150.791	46.9526	30.6567	55.6414	27.8744	36.8579
yodH	putative S-adenosylmethionine-dependent methyltransferase	BSU_19600	BSU19600	NC_000964.3	2133455..2134156	2.33089	4.47955e-09	5.75773e-08	0.678755	0.0892712	0.191357	33.5147	26.9105	32.3509	61.0152	10.7103	13.4108	14.1485	35.7984	5.41197	8.79154	6.98466	8.74802
yodI	putative spore coat protein	BSU_19610	BSU19610	NC_000964.3	2134244..2134495	4.35465	2.50302e-25	9.88355e-24	1.44809	0.000638587	0.0034392	139.187	123.759	140.958	223.842	27.4168	26.7453	22.4756	49.5982	4.71131	6.59366	8.33883	10.935
deoD	purine nucleoside phosphorylase	BSU_19630	BSU19630	NC_000964.3	complement(2135470..2136171)	0.601906	0.168815	0.324737	1.26074	0.00387623	0.0156652	56.7291	53.6618	45.2083	92.2452	90.4588	136.851	144.174	224.356	19.6184	15.3852	20.1225	134.697
yoyE	hypothetical protein	BSU_19639	BSU19639	NC_000964.3	2136373..2136498	2.07686	0.000343871	0.00215312	-0.557732	0.388999	0.552486	14.5611	6.21011	12.3242	16.7185	4.03188	0.849058	2.60586	4.22113	2.82679	1.8839	0.926536	5.62373
yodL	shape determination factor	BSU_19640	BSU19640	NC_000964.3	complement(2136538..2136852)	2.37886	2.01874e-11	3.35156e-10	-0.616644	0.0853198	0.184519	289.509	238.823	213.516	181.302	40.3188	53.3208	51.3355	36.9349	68.5967	55.3867	25.2018	32.9925
yoyF	hypothetical protein	BSU_19669	BSU19669	NC_000964.3	2137897..2138040	4.23777	3.7439e-13	7.04271e-12	1.1252	0.0652411	0.150428	32.9766	42.6945	34.3728	72.0597	7.76137	4.45755	3.99023	14.3123	1.64896	2.47262	0	4.92076
yodN	hypothetical protein	BSU_19670	BSU19670	NC_000964.3	complement(2138037..2138717)	4.30362	1.73697e-24	6.50697e-23	0.984383	0.0225953	0.0657656	33.5974	43.1699	29.3581	64.157	4.32672	4.86993	4.21874	12.1055	2.78943	1.04569	1.54287	3.23715
yokU	hypothetical protein	BSU_19689	BSU19689	NC_000964.3	complement(2139179..2139457)	2.02083	1.26557e-05	0.000103876	-1.45021	0.00405892	0.0163205	26.6908	28.4463	23.6544	19.0155	4.37004	2.30067	1.17684	5.48066	8.08522	6.80636	2.51061	7.90144
kamA	lysine 2,3-aminomutase	BSU_19690	BSU19690	NC_000964.3	complement(2139454..2140869)	3.75017	9.38034e-22	3.02309e-20	0.326886	0.413524	0.57454	27.8955	41.1288	22.6868	21.4884	3.15717	4.53311	4.40567	4.4134	2.01229	1.67635	1.40158	3.78092
kamB	epsilon-amino-beta-lysine acetyl transferase	BSU_19700	BSU19700	NC_000964.3	complement(2140898..2141725)	4.21982	5.02708e-20	1.51956e-18	-0.0788038	0.870972	0.923986	28.8057	38.7457	23.091	18.7511	2.5769	1.42125	2.37927	2.24821	0.716939	1.14672	1.69194	2.47227
yodQ	putative deacetylase	BSU_19710	BSU19710	NC_000964.3	complement(2141703..2143013)	4.38371	6.85186e-25	2.6814e-23	-0.975428	0.0349581	0.0919545	28.3186	40.6713	20.2841	17.3773	0.852507	0.57122	0.876572	1.67348	1.26785	1.08637	1.15764	1.80165
yodR	putative acyloate-acetoacetate CoA-transferase	BSU_19720	BSU19720	NC_000964.3	complement(2143022..2143675)	4.84814	1.86954e-19	5.42662e-18	-0.76093	0.201531	0.344869	35.9745	46.1486	23.1502	21.7118	0.46607	0.16358	0.502047	2.7447	0.54461	0.907384	1.24955	1.80578
yodS	putative oxoacid CoA-transferase	BSU_19730	BSU19730	NC_000964.3	complement(2143660..2144349)	4.6859	9.50781e-19	2.63752e-17	-1.54612	0.0126736	0.0413458	34.8796	39.0427	21.2391	24.6496	0.294502	0.155045	0.118963	1.73433	0.516196	0.860042	0.507581	3.19493
yodT	putative aminovalerate aminotransferase	BSU_19740	BSU19740	NC_000964.3	complement(2144356..2145690)	4.80795	4.31546e-21	1.34146e-19	-0.734174	0.18248	0.322362	27.0819	29.055	16.1391	20.0455	0.456644	0.320543	0.18446	2.04179	0.533596	0.800129	0.437242	1.76926
yoyG	putative toxin of a type I toxin family (sporulation operon)	BSU_19749	BSU19749	NC_000964.3	complement(2145820..2146053)	1.58407	0.000231528	0.00151461	0.559246	0.195145	0.3372	23.0606	22.9297	24.0558	63.0157	18.6707	18.2874	19.6442	40.3442	12.1769	8.11527	8.98027	14.4679
cgeE	protein involved in maturation of the outermost layer of the spore	BSU_19750	BSU19750	NC_000964.3	complement(2146013..2146792)	1.01339	0.0139396	0.0486058	-0.072596	0.8604	0.917167	29.0563	23.7895	25.0097	39.1098	26.0521	24.5508	19.574	13.1261	16.7433	9.89049	17.2122	10.6995
cgeD	putative glycosyltransferase involved in maturation of the outermost layer of the spore	BSU_19760	BSU19760	NC_000964.3	complement(2146821..2148101)	2.25022	4.0292e-08	4.64736e-07	0.240357	0.55932	0.702442	33.5313	31.9377	30.6841	57.4944	20.5428	12.6106	14.8662	8.66715	9.73156	6.02231	9.47801	4.36377
cgeC	protein involved in maturation of the outermost layer of the spore	BSU_19770	BSU19770	NC_000964.3	complement(2148166..2148471)	4.79406	2.2124e-30	1.25935e-28	1.49697	0.000422099	0.00240493	120.62	129.316	133.21	261.85	20.5863	20.2775	19.0458	37.8039	5.43186	5.43007	5.72272	6.43237
cgeA	spore outermost layer component	BSU_19780	BSU19780	NC_000964.3	2148676..2149077	4.85203	6.20171e-30	3.39776e-28	1.14054	0.00768495	0.0277177	820.434	852.547	879.269	1733.51	72.285	78.5062	84.9433	260.143	27.1709	28.9334	36.5913	52.684
cgeB	protein involved in maturation of the outermost layer of the spore	BSU_19790	BSU19790	NC_000964.3	2149084..2150037	4.39622	6.28956e-20	1.88816e-18	0.667445	0.165575	0.29955	883.638	926.362	962.389	1867.4	93.6157	74.3486	92.2377	269.206	38.8283	43.7918	46.8687	93.3397
sprB	recombination directionality factor; phage SPbeta	BSU_19820	BSU19820	NC_000964.3	complement(2152086..2152262)	1.43944	0.0713218	0.171384	2.52943	0.000729783	0.00384721	1.82921	0.631537	0.54832	7.4934	7.46239	9.67063	12.5214	6.00974	0.670763	1.34108	0	1.77926
yotM	hypothetical protein; phage SPbeta	BSU_19830	BSU19830	NC_000964.3	complement(2152265..2152852)	-0.486754	0.543169	0.710959	3.648	5.68658e-08	7.53727e-07	0.183543	0.380211	0.330111	0.796117	10.1949	18.376	17.7292	1.13066	0.60574	0.403693	0.397087	1.07119
yotL	putative transcriptional regulator; phage SPbeta	BSU_19840	BSU19840	NC_000964.3	2152927..2153169	0.530918	0.279651	0.459398	1.84975	7.34507e-05	0.000531318	6.21782	5.5201	5.59151	10.2742	19.6517	30.8177	38.5089	17.5099	2.93148	2.93051	4.32384	9.07202
yotK	putative nucleic acid binding protein; phage SPbeta	BSU_19850	BSU19850	NC_000964.3	complement(2153171..2153356)	0.822999	0.138601	0.281374	2.27279	1.07051e-05	9.18441e-05	2.32094	6.61077	4.6961	6.71135	17.4801	24.1571	32.6573	11.7953	3.19153	3.19048	0.627654	4.6562
yotJ	hypothetical protein; phage SPbeta	BSU_19860	BSU19860	NC_000964.3	complement(2153440..2153652)	0.742928	0.381873	0.563742	2.29696	0.00185514	0.00861772	0.506683	1.0496	1.82259	0.732577	3.81609	4.52034	5.78061	4.68188	0	1.11442	0	1.1089
yotI	conserved hypothetical protein; phage SPbeta	BSU_19870	BSU19870	NC_000964.3	complement(2153718..2154080)	0.43633	0.573405	0.737683	4.30839	2.35456e-10	4.1862e-09	0.89193	0.923819	0.267363	1.71944	14.8347	31.8291	34.8238	6.22703	0	1.30783	0.643215	0.867572
yotH	putative sensor or permease; phage SPbeta	BSU_19880	BSU19880	NC_000964.3	complement(2154077..2154250)	-0.873604	0.414157	0.596516	2.75255	0.000310754	0.00184907	0.62025	0	1.11555	0	9.92676	13.5264	9.90677	3.82085	0.682328	0	0.67094	1.80994
yotG	hypothetical protein; phage SPbeta	BSU_19890	BSU19890	NC_000964.3	complement(2154266..2154583)	-0.22522	0.749788	0.85225	3.56123	3.75716e-09	5.89821e-08	0	0.703032	1.22079	2.45344	18.8509	37.3425	32.0079	8.98981	0.373349	1.11968	1.10135	2.72344
yotE	hypothetical protein; phage SPbeta	BSU_19910	BSU19910	NC_000964.3	complement(2154705..2154851)	0.338478	0.775737	0.868718	4.07788	2.90457e-05	0.000226781	0	0	1.32045	1.06149	9.67651	28.3828	16.752	3.61811	0	0.807387	0	1.07119
BSU_19915	hypothetical protein	BSU_19915	BSU19915	NC_000964.3	2154781..2154972	0.951365	0.339983	0.521538	3.37336	0.000136946	0.000915801	2.24841	0.582198	1.01097	0.406351	7.93776	10.0295	16.2459	2.07759	0.618359	0	0.608039	0.820127
yotD	conserved protein with rubredoxin fold; phage SPbeta	BSU_19920	BSU19920	NC_000964.3	complement(2154887..2155018)	2.68985	0.233936	0.406882	5.25995	0.0135847	0.0437695	0	0	0.735248	1.18211	6.9275	5.67325	8.70595	0.503657	0	0	0	0
yotB	putative metallo-dependent hydrolase; phage SPbeta	BSU_19940	BSU19940	NC_000964.3	complement(2155293..2156120)	0.844826	0.155424	0.305022	4.40421	1.86216e-15	5.57013e-14	1.04274	0.945017	1.7582	1.22494	15.8295	35.1436	34.995	5.78111	0.716939	0.860042	0.422984	0.855785
sspC	small acid-soluble spore protein (alpha/beta-type SASP); SPbeta phage protein	BSU_19950	BSU19950	NC_000964.3	2156239..2156457	0.00588281	0.991401	0.995261	2.26087	1.06683e-05	9.17062e-05	4.92802	5.1042	6.20428	7.83757	23.1971	70.3439	71.9646	12.4465	3.79486	4.8775	7.46306	7.54966
yosX	conserved hypothetical protein; phage SPbeta	BSU_19970	BSU19970	NC_000964.3	complement(2156757..2157110)	-0.637858	0.365669	0.547444	3.73862	1.92906e-10	3.47153e-09	0.609738	0.947306	1.09664	0.881576	26.1184	38.9847	43.3611	7.88778	1.00614	1.67635	1.9787	0.889629
yosW	conserved hypothetical protein; phage SPbeta	BSU_19980	BSU19980	NC_000964.3	complement(2157341..2157682)	2.78513	0.0424407	0.114614	5.3546	4.01383e-05	0.000305313	0.946698	0.326848	0.56756	0.912508	6.83297	8.44589	9.36053	1.74955	0	0	0	0.230211
yosV	conserved hypothetical protein; phage SPbeta	BSU_19990	BSU19990	NC_000964.3	complement(2157829..2158119)	-1.57133	0.518245	0.689368	3.91855	0.003717	0.0151104	0	0	0	0	4.53898	2.2058	3.94909	0.456926	0	0	0	0.270557
yojW	hypothetical protein	BSU_19999	BSU19999	NC_000964.3	complement(2158120..2158287)	-2.40455	0.089848	0.20527	2.59329	0.000873858	0.00448906	0	0	0	0.464402	6.6526	16.5566	15.1466	2.37438	0	2.11939	0.694902	1.40593
yosU	hypothetical protein	BSU_20000	BSU20000	NC_000964.3	2158439..2158684	0.576186	0.45453	0.63231	3.40696	6.73966e-07	7.45912e-06	0.438714	2.27199	0.789046	2.53722	16.9339	20.8744	25.3595	3.78357	0.482622	0.964925	0.949135	1.60025
yosT	putative transcription modulator; phage SPbeta	BSU_20010	BSU20010	NC_000964.3	complement(2158724..2159173)	0.598954	0.146669	0.292736	2.00796	6.54331e-07	7.25995e-06	15.589	13.1654	6.25451	14.2169	51.9306	62.5246	61.8371	23.3428	7.65117	5.53867	6.22632	14.3468
dutB	SPbeta phage deoxyuridine 5'-triphosphate nucleotidohydrolase	BSU_20020	BSU20020	NC_000964.3	complement(2159268..2159696)	1.57883	0.148546	0.295675	6.10265	8.53465e-10	1.44762e-08	0	0.260564	0.45246	1.45491	24.3943	23.4411	28.7009	2.1696	0	0.276657	0	0.36705
nrdFB	-	-	-	NC_000964.3	complement(2159981..2161778)	0.529213	0.395411	0.577035	5.0326	2.0182e-17	6.76862e-16	0.42017	0.870383	0.323869	1.56213	32.8318	33.7366	36.5683	2.44041	0.330159	0.594089	0.389578	0.875775
srdFi	-	-	-	NC_000964.3	complement(2160390..2161194)	3.54108	0.114276	0.244447	6.7381	0.00188432	0.00873498	0	0.416579	0.241125	0	5.80591	1.99344	0	2.06468	0	0	0	0
nrdEB	-	-	-	NC_000964.3	complement(2162108..2165614)	0.977844	0.0305068	0.0882584	4.298	4.11666e-22	2.11912e-20	1.56946	1.94431	1.88183	3.18129	32.4192	45.361	44.3075	6.18003	1.18488	1.15065	0.53262	1.63885
nrdIB	SPbeta phage subunit of ribonucleoside diphosphate reductase	BSU_20070	BSU20070	NC_000964.3	complement(2165577..2165972)	3.09346	0.163196	0.316859	7.01812	0.000895303	0.00458739	0.545069	0	0	0.394038	4.10519	8.64495	10.5715	1.51097	0	0	0	0
yosL	conserved protein of unknown function; phage SPbeta	BSU_20080	BSU20080	NC_000964.3	complement(2165972..2166325)	1.61613	0.163407	0.316909	6.23302	3.0593e-09	4.83698e-08	0.609738	0	0.27416	1.32236	11.1936	35.9626	37.796	3.38048	0	0.335271	0.329784	0
yosK	hypothetical protein; phage SPbeta	BSU_20090	BSU20090	NC_000964.3	complement(2166413..2166613)	1.34981	0.25769	0.434406	4.5594	1.63324e-05	0.000135909	0.536933	1.11226	0.482849	0.776313	8.59332	14.9029	17.152	3.3076	0.590672	0	0	0.391702
yosJ	hypothetical protein; phage SPbeta	BSU_20100	BSU20100	NC_000964.3	complement(2166658..2166852)	0.243504	0.813999	0.892048	4.72978	3.292e-08	4.48421e-07	0	1.14648	0	1.6004	19.2786	37.3063	40.4109	5.11406	0	0	1.79605	0.403755
yosI	hypothetical protein; phage SPbeta	BSU_20110	BSU20110	NC_000964.3	complement(2166873..2167007)	2.70342	0.229533	0.402417	7.27126	0.000572096	0.00313838	0.799434	0	0	1.15584	13.5471	39.6227	28.5776	5.41711	0	0	0	0
yosH	conserved hypothetical protein; phage SPbeta	BSU_20120	BSU20120	NC_000964.3	complement(2167039..2167509)	1.98274	0.0319274	0.0918227	5.82034	1.37871e-11	2.85213e-10	0.687411	0	1.23634	1.65646	13.1588	34.5247	28.5815	4.79918	0	0.251987	0.247863	0.334319
yosG	conserved protein of unknown function; phage SPbeta	BSU_20130	BSU20130	NC_000964.3	complement(2167570..2167932)	0.912962	0.249784	0.425001	5.46098	1.50569e-14	4.16606e-13	0.29731	0.923819	1.33681	1.71944	20.4326	64.5424	64.6728	8.97426	0.981199	0.326958	0.321608	0.650679
yosF	hypothetical protein; phage SPbeta	BSU_20140	BSU20140	NC_000964.3	complement(2167975..2168100)	-3.29075	0.139219	0.282107	3.70641	4.55385e-05	0.000341693	0	0	0	0	14.5148	28.868	28.6645	2.11056	0	1.8839	0.926536	0.624859
yosE	conserved protein of unknown function; phage SPbeta	BSU_20150	BSU20150	NC_000964.3	complement(2168114..2168461)	1.76056	0.232791	0.405534	7.7899	4.25554e-09	6.5642e-08	0	0	0.278887	0.896776	18.1017	58.7167	53.7796	7.06857	0	0	0	0.226242
yosD	conserved protein of unknown function; phage SPbeta	BSU_20160	BSU20160	NC_000964.3	complement(2168476..2168871)	2.20944	0.113473	0.243084	5.93386	4.4966e-06	4.19968e-05	0.545069	0	0.490165	0.591057	2.82232	15.3988	14.5099	3.5256	0	0.299712	0	0
yosC	conserved hypothetical protein; phage SPbeta	BSU_20170	BSU20170	NC_000964.3	complement(2168910..2169452)	0.248807	0.743257	0.848767	4.77202	2.86446e-13	7.1644e-12	0.397509	0.20586	0.714937	1.00578	13.6594	29.1588	37.0364	6.24424	0.874586	0.437149	0.429995	0.28999
yosB	conserved hypothetical protein; phage SPbeta	BSU_20180	BSU20180	NC_000964.3	complement(2169497..2169676)	-0.0377612	0.982888	0.991941	6.13606	2.37098e-06	2.34293e-05	0	0	0	0.433442	11.2893	29.1227	36.026	9.97241	0	0	0	0.437401
yosA	putative type I toxin; phage SPbeta	BSU_20190	BSU20190	NC_000964.3	2169807..2169926	5.17493	7.99748e-34	5.94118e-32	2.25294	1.60395e-07	1.97791e-06	407.411	399.621	361.521	1218.4	66.0422	119.462	139.544	136.29	11.8725	6.92334	17.5115	26.9002
yorZ	conserved hypothetical protein; phage SPbeta	BSU_20200	BSU20200	NC_000964.3	complement(2170030..2170242)	0.414349	0.688959	0.818079	4.85898	1.53088e-08	2.18619e-07	0.506683	0	0.455647	1.46515	12.8793	31.1401	41.235	6.86676	0	0.55721	0.548092	0.739269
yorY	putative nucleotide binding protein; phage SPbeta	BSU_20210	BSU20210	NC_000964.3	complement(2170309..2170491)	2.19805	0.339975	0.521538	6.05226	0.00417168	0.0166679	0	0	0	0.852672	6.66252	9.93815	9.41955	1.45317	0	0	0	0
yorX	conserved hypothetical protein; phage SPbeta	BSU_20220	BSU20220	NC_000964.3	complement(2170504..2170731)	1.03498	0.503141	0.676694	3.7067	0.00594217	0.0223881	0	0.490272	0	0.684381	3.56503	5.63059	4.32025	0	0.520724	0	0	0
yorW	conserved hypothetical protein; phage SPbeta	BSU_20230	BSU20230	NC_000964.3	complement(2170771..2171136)	1.94209	0.0475914	0.125056	5.38605	4.51489e-09	6.94008e-08	1.17949	0.916246	0.265171	2.13168	21.6532	23.9685	27.8101	1.08988	0.648771	0	0	0.430231
yorV	putative nucleic acid binding protein; phage SPbeta	BSU_20240	BSU20240	NC_000964.3	complement(2171139..2171357)	1.36516	0.27389	0.45232	5.15023	3.9465e-06	3.70152e-05	0	0.51042	0	2.13752	19.9495	19.0515	19.1156	1.2143	0.542123	0	0	0.359508
mtbP	DNA (cytosine-5-)-methyltransferase; phage SPbeta	BSU_20250	BSU20250	NC_000964.3	complement(2171401..2172732)	1.30807	0.104827	0.229843	5.65228	5.01842e-14	1.35467e-12	0.486142	0	0.364312	0.878598	15.332	18.2318	17.9945	1.54727	0.0891329	0.178207	0.350581	0
yorT	conserved hypothetical protein; phage SPbeta	BSU_20260	BSU20260	NC_000964.3	complement(2172781..2172900)	-0.774589	0.626732	0.774114	3.59355	0.00105155	0.00526685	0	0	0.808773	0	11.8537	9.80662	15.0489	1.10805	0	0	0.972863	0.656102
yorS	putative 5'(3')-deoxyribonucleotidase; phage SPbeta	BSU_20270	BSU20270	NC_000964.3	complement(2172932..2173450)	1.02445	0.294872	0.47477	5.04384	4.06587e-09	6.31565e-08	0	0.430759	0.560998	0.601306	11.9418	12.5739	15.3415	2.04956	0.228757	0.228682	0	0.3034
yorR	putative nucleotide kinase or triphosphate hydrolase; phage SPbeta	BSU_20280	BSU20280	NC_000964.3	complement(2173459..2173956)	-0.275971	0.735972	0.846436	3.95239	1.44677e-09	2.39882e-08	0	0.448924	0.584655	0.469997	14.2816	15.2524	13.0215	3.47099	0.476807	0.238325	0.703274	0.47429
yorQ	conserved hypothetical protein; phage SPbeta	BSU_20290	BSU20290	NC_000964.3	complement(2173956..2174111)	1.77716	0.227692	0.399901	4.49936	0.000782445	0.00409443	0	0.716552	0	2.0005	9.11825	6.172	14.207	1.70469	0	0	0	0.504694
yorP	conserved hypothetical protein; phage SPbeta	BSU_20300	BSU20300	NC_000964.3	complement(2174104..2174319)	0.365407	0.567801	0.733601	3.13533	8.04571e-08	1.03242e-06	3.99717	2.58755	1.79727	4.33442	29.6343	48.0425	46.3626	10.1571	1.64896	1.09894	4.86432	1.8225
yorO	conserved hypothetical protein; phage SPbeta	BSU_20310	BSU20310	NC_000964.3	complement(2174352..2174549)	-0.09957	0.886107	0.933159	2.19619	0.000222735	0.00139272	0.545069	2.82278	1.4705	1.97019	12.3156	18.3705	16.1682	6.04389	1.79886	1.79827	2.35846	1.59055
yorM	putative murein hydrolase; phage SPbeta	BSU_20330	BSU20330	NC_000964.3	complement(2174852..2175568)	2.23123	0.0232698	0.0722831	6.01827	6.4179e-11	1.22996e-09	0.301042	0.935415	0.270719	0.761696	10.4863	16.2635	18.7753	3.05988	0	0.165531	0.162822	0.109808
dpoL	DNA polymerase with 3'-5' exonuclease activity; phage SPbeta	BSU_20340	BSU20340	NC_000964.3	complement(2175596..2179513)	1.13019	0.0297675	0.0865767	3.92409	1.38019e-14	3.86714e-13	0.93655	0.970033	0.916526	1.87183	9.85433	18.6494	17.0957	3.22402	0.181815	0.363509	0.297967	1.48703
yorK	putative single-strand DNA-specific exonuclease; phage SPbeta	BSU_20350	BSU20350	NC_000964.3	complement(2179526..2181256)	0.963531	0.15916	0.310872	5.08373	1.50102e-15	4.52042e-14	0.124695	0.581189	0.392472	0.766222	8.74575	17.9229	20.533	2.18921	0.137175	0.0685649	0.202329	0.545804
yorJ	putative DNA replication initiation protein; phage SPbeta	BSU_20360	BSU20360	NC_000964.3	complement(2181256..2182392)	1.29368	0.142367	0.286499	5.74933	1.01946e-12	2.45281e-11	0.189839	0.0983132	0.256076	0.823425	7.7744	18.1595	19.0592	1.4618	0	0.104385	0.205354	0.207737
yorI	putative replicative DNA helicase (DnaB family); phage SPbeta	BSU_20370	BSU20370	NC_000964.3	complement(2182408..2183922)	0.874588	0.150082	0.297516	5.16683	5.22505e-20	2.16181e-18	0.498657	0.811619	0.448428	0.823968	17.6381	28.2459	28.6077	2.94016	0.235099	0.391702	0.231175	0.571653
yorH	conserved hypothetical protein; phage SPbeta	BSU_20380	BSU20380	NC_000964.3	complement(2183937..2184407)	1.28296	0.110339	0.238391	5.51427	8.31907e-14	2.11658e-12	0.458274	0.711988	1.03028	1.98776	21.3561	48.6072	47.0549	4.51688	0.25207	0	0.991453	0.334319
yorG	putative ATP/GTP binding protein; phage SPbeta	BSU_20390	BSU20390	NC_000964.3	complement(2184450..2185421)	0.340995	0.5539	0.722543	5.30268	1.40119e-22	7.85198e-21	1.11032	1.15002	0.698939	2.72908	70.7669	95.7549	87.405	8.82333	1.09931	1.22105	1.32117	0.486001
yorF	conserved hypothetical protein; phage SPbeta	BSU_20400	BSU20400	NC_000964.3	complement(2185504..2186418)	-0.207221	0.717824	0.835382	4.46472	7.72733e-17	2.51536e-15	1.17949	0.855163	0.848548	2.47275	47.5259	72.0224	75.3564	10.4629	1.4273	2.46451	1.27589	0.774415
yorE	conserved protein of unknown function; phage SPbeta	BSU_20410	BSU20410	NC_000964.3	complement(2186440..2186811)	-0.56738	0.356361	0.538041	3.91407	1.31672e-13	3.312e-12	1.45059	0.901468	1.04358	1.88757	42.3347	63.5561	64.6527	13.9399	2.23407	1.59524	2.82444	1.05823
yorC	conserved protein of unknown function; phage SPbeta	BSU_20430	BSU20430	NC_000964.3	complement(2187376..2187756)	1.08001	0.0362983	0.101335	2.22959	9.06095e-06	7.88071e-05	3.9657	7.62817	6.62302	11.4674	16.2672	26.6751	27.577	29.6642	0.934843	1.24605	1.83848	10.9522
yorB	conserved hypothetical protein; phage SPbeta	BSU_20440	BSU20440	NC_000964.3	complement(2187819..2188115)	0.245652	0.559666	0.726819	1.23206	0.00281585	0.0121499	15.2619	13.9257	10.4569	30.4723	29.4205	58.7136	68.2657	53.9473	13.9912	16.7839	13.7577	13.2546
yorA	putative uronase; phage SPbeta	BSU_20450	BSU20450	NC_000964.3	complement(2188204..2189964)	1.7846	0.000648839	0.00371661	2.81755	3.89809e-08	5.27732e-07	2.32884	1.65039	2.2596	1.28482	7.78901	7.35079	7.17833	1.69888	0.606772	0.269587	0.33147	1.11772
pghZ	gamma-polyglutamate hydrolase; phage SPbeta	BSU_20460	BSU20460	NC_000964.3	complement(2189961..2190785)	0.864439	0.0362156	0.101168	1.49878	0.000209045	0.00131985	3.27041	5.96171	6.70546	6.80897	16.2565	15.5609	12.9346	9.34788	3.45382	1.58248	2.12261	5.72598
yoqY	hypothetical protein; phage SPbeta	BSU_20470	BSU20470	NC_000964.3	complement(2190884..2191279)	1.03787	0.0083244	0.0320332	0.976707	0.0126543	0.0413228	19.6225	49.6809	51.4673	43.7382	47.7228	54.5713	55.9668	85.4538	22.186	12.5879	12.9715	37.1791
yoqX	conserved protein of unknown function; SPbeta phage	BSU_20480	BSU20480	NC_000964.3	complement(2191334..2191555)	1.5486	0.00118912	0.00628341	1.28548	0.00651298	0.024128	8.26442	14.0986	21.8587	11.5975	15.5609	17.3483	23.664	15.5725	6.41757	5.34621	1.05174	7.09299
yoqV	DNA ligase-like protein; bacteriophage SPbeta	BSU_20500	BSU20500	NC_000964.3	2192370..2193182	0.384222	0.478376	0.654203	2.32442	5.85876e-06	5.30875e-05	1.72572	1.37493	0.955008	3.07088	7.87332	14.3431	15.6496	3.67986	0.584133	1.0219	1.00517	3.00209
yoqU	conserved hypothetical protein; phage SPbeta	BSU_20510	BSU20510	NC_000964.3	complement(2193248..2193661)	1.04085	0.202865	0.36682	3.54214	1.69226e-06	1.73417e-05	0.52137	0.810015	0.703281	1.50762	5.39921	12.4036	11.6981	2.4088	0	0.860042	0.281989	0.570523
yoqT	conserved hypothetical protein; phage SPbeta	BSU_20520	BSU20520	NC_000964.3	2193827..2193976	-0.732335	0.391677	0.57377	1.88264	0.00444021	0.0175978	0.71949	0.745214	1.29404	1.04026	6.77356	10.6981	16.4169	4.8754	1.583	0	2.33487	2.62441
yoqS	putative RNA-binding protein; phage SPbeta	BSU_20530	BSU20530	NC_000964.3	complement(2194053..2194400)	0.776528	0.431173	0.613118	2.59896	0.00273584	0.0118625	0	0.321213	0.278887	1.34516	2.91964	4.30385	3.77401	0.955212	0	0	0.67094	0.452484
yoqR	hypothetical protein; phage SPbeta	BSU_20540	BSU20540	NC_000964.3	complement(2194402..2194758)	-0.0459631	0.987411	0.994043	5.14067	0.0143109	0.0454479	0	0	0	0	1.42302	2.99667	2.29929	0.931131	0	0	0	0
yoqO	putative membrane protein; phage SPbeta	BSU_20560	BSU20560	NC_000964.3	2195173..2195547	-1.35117	0.00193969	0.00952035	-0.348795	0.412795	0.574124	7.4827	8.34639	9.05825	21.8455	41.4542	26.8166	30.8638	40.0669	15.5134	30.3836	37.0466	28.1336
yoqN	consserved hypothetical protein; phage SPbeta	BSU_20570	BSU20570	NC_000964.3	complement(2195564..2195782)	-0.077524	0.929866	0.958717	2.41832	0.000812725	0.00421798	0	1.02084	0.886326	1.06876	6.03125	6.35049	11.2445	4.25004	0	0	2.1323	1.07852
yoqM	putative membrane bound or exported protein; phage SPbeta	BSU_20580	BSU20580	NC_000964.3	2195986..2196264	-0.958616	0.115571	0.246016	-3.82114	3.57963e-10	6.28851e-09	3039.65	3272.93	3981.25	5142.29	1211.59	136.123	77.6715	1792.41	8252.45	5624.6	7146.05	8256.44
yoqI	conserved hypothetical protein; phage SPbeta	BSU_20620	BSU20620	NC_000964.3	complement(2198070..2198264)	-0.0766821	0.917133	0.954298	2.74025	1.30795e-05	0.000110713	1.10691	1.14648	1.49312	2.4006	8.33669	30.1742	23.994	7.84156	1.21769	1.21729	1.79605	2.42253
yoqH	conserved hypothetical protein; phage SPbeta	BSU_20630	BSU20630	NC_000964.3	complement(2198313..2198765)	0.496439	0.318361	0.50072	3.28614	2.63193e-12	6.06851e-11	2.62066	3.45463	3.21367	6.37245	24.2233	61.6382	59.7968	20.3998	2.62086	2.882	1.80398	3.99744
yoqG	conserved hypothetical protein; phage SPbeta	BSU_20640	BSU20640	NC_000964.3	complement(2198848..2199105)	0.965479	0.385954	0.567472	4.39157	6.18697e-06	5.56702e-05	1.25493	0.433264	0.376173	0.302401	7.08861	14.9276	16.8624	2.31917	0	0.460023	0	0.610327
yoqF	hypothetical protein; phage SPbeta	BSU_20650	BSU20650	NC_000964.3	complement(2199150..2199353)	0.776191	0.292406	0.472398	3.14261	2.40269e-06	2.36898e-05	2.11615	2.1918	2.85449	1.52979	8.46695	33.5628	21.7283	7.4956	1.74596	1.74538	0.572272	1.15783
yoqE	hypothetical protein; phage SPbeta	BSU_20660	BSU20660	NC_000964.3	complement(2199362..2199526)	0.258883	0.807492	0.889127	3.90287	1.20511e-05	0.000102596	0	0.677467	0.588198	1.89138	6.15778	29.8251	27.859	3.62633	0	0.719308	0	1.90866
yoqD	putative DNA-binding protein anti-repressor; phage SPbeta	BSU_20670	BSU20670	NC_000964.3	complement(2199580..2200335)	0.864197	0.193192	0.355932	3.71465	1.75011e-09	2.88019e-08	0.285512	0.591439	1.41214	1.85761	6.45101	17.9717	17.6981	4.04525	0	0.313984	0.772114	1.14557
yoqC	putative SOS nucleotide-binding protein; phage SPbeta	BSU_20680	BSU20680	NC_000964.3	complement(2200376..2200783)	0.721699	0.651488	0.792086	5.64051	1.74733e-05	0.00014423	0	0.273976	0	0.191224	2.98833	10.2262	10.8641	2.93306	0	0	0	0.192971
yoqB	conserved hypothetical protein; phage SPbeta	BSU_20690	BSU20690	NC_000964.3	complement(2200790..2201128)	-1.30505	0.382059	0.563827	3.72148	6.92692e-05	0.000504366	0	0	0.286291	0	2.39772	9.46737	7.02199	2.54949	0	0	0.688753	0.232248
yoqA	hypothetical protein; phage SPbeta	BSU_20700	BSU20700	NC_000964.3	complement(2201125..2201475)	-0.541278	0.518512	0.689514	3.38858	2.86367e-07	3.36272e-06	0.614949	0.955402	0	0.444555	6.07883	20.1161	15.9024	6.62933	0.338248	1.01441	0	1.57016
yopZ	conserved hypothetical protein; phage SPbeta	BSU_20710	BSU20710	NC_000964.3	complement(2201488..2201691)	-0.35688	0.735603	0.846405	3.87969	1.67035e-06	1.7157e-05	0.529037	0	0.475749	0.764897	6.47472	24.6477	22.533	6.51792	1.16397	0.581793	0	0.771884
yopY	conserved hypothetical protein; phage SPbeta	BSU_20720	BSU20720	NC_000964.3	complement(2201705..2201983)	-0.273758	0.806471	0.888354	3.36138	0.000160843	0.00104542	0.386823	0.400653	0	0.559279	2.91336	13.0371	11.7684	1.19145	0	0.850794	0	0.846583
yopX	conserved protein of unknown function; phage SPbeta	BSU_20730	BSU20730	NC_000964.3	complement(2201980..2202384)	0.191068	0.819933	0.894639	3.33589	2.2712e-06	2.25946e-05	0.799434	0.55201	0.239636	0.577922	3.01047	10.8302	12.9714	3.93972	0.293148	0.293051	0.288256	0.972002
yopW	hypothetical protein; phage SPbeta	BSU_20740	BSU20740	NC_000964.3	complement(2202381..2202716)	0.924954	0.355248	0.536915	3.4632	0.000101567	0.00071033	0.642402	0.998054	0.866542	0	1.81435	9.2335	10.2606	2.17652	0	0.706463	0.347451	0.234322
yopU	hypothetical protein; phage SPbeta	BSU_20760	BSU20760	NC_000964.3	complement(2203111..2203308)	-0.64135	0.11009	0.238284	1.17407	0.00207619	0.00942616	16.8971	10.7266	13.7246	14.5794	75.9459	68.6193	85.4012	70.512	16.7894	26.9741	17.0988	28.6299
yopT	conserved protein of unknown function; phage SPbeta	BSU_20770	BSU20770	NC_000964.3	complement(2203378..2203596)	-0.244877	0.502963	0.676694	1.20514	0.000668223	0.00356842	22.6689	14.2918	18.6128	35.9816	81.1899	84.0218	110.571	107.769	18.9743	28.7231	16.5253	48.5335
yopO	putative transcriptional regulator, lambda repressor-like; phage SPbeta	BSU_20820	BSU20820	NC_000964.3	complement(2207748..2207960)	1.36209	0.0128051	0.0453619	2.47454	4.51979e-06	4.21245e-05	14.1871	16.2687	18.2259	41.0243	27.6666	66.2983	69.3673	129.22	2.78697	2.22884	5.48092	27.353
yopN	hypothetical protein; phage SPbeta	BSU_20830	BSU20830	NC_000964.3	complement(2208008..2208325)	1.64078	0.000512992	0.00305326	3.02625	7.9241e-11	1.49276e-09	12.5571	18.9819	19.8378	28.9506	30.6727	71.6573	82.6009	137.774	2.98679	2.61258	4.40542	17.5786
yopM	hypothetical protein; phage SPbeta	BSU_20840	BSU20840	NC_000964.3	complement(2208328..2208528)	1.00014	0.0442681	0.118362	2.65522	2.87412e-08	3.95147e-07	5.90627	10.5665	12.5541	17.467	24.2635	52.6923	60.4405	88.3129	1.77202	4.72381	4.0657	13.3179
aimX	-	-	-	NC_000964.3	complement(2208590..2208880)	1.27068	0.00247486	0.0115643	1.37965	0.000874083	0.00448906	20.3979	14.9811	19.3438	19.0357	46.4373	29.043	24.8229	21.9325	4.89588	7.74925	6.82007	11.9045
aimP	arbitrium lysis /lysogeny regulatory peptide; phage SPbeta	BSU_20850	BSU20850	NC_000964.3	complement(2208855..2208980)	0.791601	0.0586747	0.14662	1.02333	0.0132048	0.0427009	47.1095	36.3735	39.2832	51.3938	139.503	68.7737	46.9055	54.8747	17.903	26.3746	21.3103	37.4915
yopB	putative transcriptional regulator, lambda repressor-like; phage SPbeta	BSU_20950	BSU20950	NC_000964.3	complement(2214972..2215199)	1.64848	0.00123878	0.00646378	1.09281	0.0310011	0.0840943	6.62689	6.37354	8.5134	11.9767	8.46695	6.56903	9.72055	10.2057	2.60362	1.0411	1.02407	5.52507
yonX	conserved protein of unknown function; phage SPbeta	BSU_20970	BSU20970	NC_000964.3	complement(2217133..2217639)	-1.49397	0.0200497	0.0648065	1.96031	0.000267464	0.00160878	0.638601	0.661432	0.765702	0.923307	6.41284	20.4678	17.9712	7.34326	1.6392	3.51141	2.5329	0.621161
yonV	conserved protein of unknown function; phage SPbeta	BSU_20980	BSU20980	NC_000964.3	complement(2217967..2219199)	0.580214	0.182042	0.340833	1.85935	1.02048e-05	8.78924e-05	2.18823	3.62634	2.36138	2.97398	6.50987	12.4074	16.1107	6.68602	1.25176	2.40644	1.98833	1.78792
yonU	conserved protein of unknown function; phage SPbeta	BSU_20990	BSU20990	NC_000964.3	complement(2219281..2219469)	-1.24375	0.00398486	0.0170891	-0.033185	0.937661	0.966704	28.5512	36.6692	34.9184	23.9425	116.118	135.283	127.687	68.2416	60.3048	99.8468	84.0059	36.2418
yoyJ	conserved protein of unknown function (toxin/antitoxin island); phage SPbeta	BSU_20999	BSU20999	NC_000964.3	complement(2219514..2219765)	-1.25584	0.0116501	0.042096	0.108906	0.823171	0.8919	15.8459	14.6381	18.8714	11.1456	67.3324	70.0473	79.8045	26.1182	34.3926	48.5105	42.6207	10.6226
yonP	hypothetical protein; phage SPbeta	BSU_21030	BSU21030	NC_000964.3	2222340..2222534	2.49247	0.0201081	0.0649256	3.69817	0.000341217	0.00200607	3.87418	2.29297	1.99082	0.8002	11.984	7.68071	12.6284	0.340937	0.608846	0	0	0.80751
yonO	conserved protein of unknown function; phage SPbeta	BSU_21040	BSU21040	NC_000964.3	2222574..2225093	0.379853	0.441618	0.620528	3.66452	6.89608e-15	1.96961e-13	0.813709	0.532295	0.731747	1.45513	13.7084	16.9812	18.0456	3.0867	0.565357	0.706463	0.463268	1.03102
hupN	HU-related DNA-binding protein; phage SPbeta	BSU_21050	BSU21050	NC_000964.3	2225337..2225615	-0.0260094	0.966225	0.981907	4.67275	2.081e-17	6.92677e-16	2.70776	1.60261	1.39144	3.91496	77.5682	144.176	145.046	18.11	1.70215	1.70159	2.92905	3.38633
BSU_21058	hypothetical protein; phage SPbeta	BSU_21058	BSU21058	NC_000964.3	2226176..2226346	0.280336	0.669469	0.80479	4.54573	6.58398e-14	1.69461e-12	1.8934	3.92218	5.6756	6.84381	132.5	203.953	188.651	15.1627	3.47149	4.16441	0.682711	7.82718
yonK	conserved protein of unknown function; phage SPbeta	BSU_21060	BSU21060	NC_000964.3	2227297..2227488	0.0253889	0.97318	0.986615	2.94869	5.19755e-06	4.77615e-05	1.1242	2.32879	2.02193	0.812703	13.2296	26.7453	28.2166	6.92529	3.0918	1.23631	1.21608	0.820127
yonJ	conserved protein of unknown function; phage SPbeta	BSU_21070	BSU21070	NC_000964.3	2227505..2228722	-0.127425	0.783037	0.872463	3.40972	3.24097e-14	8.80233e-13	2.39239	3.48745	2.78887	4.80415	63.231	82.4757	77.6367	11.6263	2.53436	4.48239	2.30037	5.94693
yonI	conserved hypothetical protein; phage SPbeta	BSU_21080	BSU21080	NC_000964.3	complement(2228756..2229166)	-0.0639979	0.897495	0.94046	3.0263	1.56466e-10	2.86229e-09	2.88847	3.80766	5.43117	8.54228	76.3879	89.0209	86.8779	11.3231	4.6219	5.48669	3.69262	8.23719
yonH	conserved protein of unknown function; phage SPbeta	BSU_21090	BSU21090	NC_000964.3	2229385..2229885	0.132182	0.844913	0.910337	5.12861	1.06486e-16	3.36724e-15	0.430833	2.00806	0.96859	2.02446	78.8896	88.8308	89.4575	5.0426	0.473952	0.947591	1.86417	1.41435
yonG	conserved protein of unknown function; phage SPbeta	BSU_21100	BSU21100	NC_000964.3	2229988..2230908	1.37456	0.0462964	0.122385	4.27688	3.64359e-11	7.10581e-10	0.703085	1.2137	0.737643	0.847117	6.61911	15.9136	15.6861	2.52649	0.386726	0.128866	0	0.854855
yonF	putative P-loop ATPase; phage SPbeta	BSU_21110	BSU21110	NC_000964.3	2230895..2232664	2.14993	0.00217022	0.0104414	5.9213	1.31763e-18	4.62948e-17	0.365843	1.07361	0.712817	0.661182	13.3749	22.726	21.1936	2.02829	0.201229	0.134108	0	0.31137
yonE	conserved protein of unknown function; phage SPbeta	BSU_21120	BSU21120	NC_000964.3	2232682..2234202	0.782799	0.13168	0.272499	3.89311	1.47376e-14	4.10336e-13	1.20625	2.9397	2.48853	3.0264	31.5966	44.2414	44.7391	5.81342	0.702515	1.4826	0.844299	2.95052
yonD	conserved protein of unknown function; phage SPbeta	BSU_21130	BSU21130	NC_000964.3	2234233..2235669	0.726893	0.16522	0.319435	4.65434	1.07494e-19	4.32615e-18	3.00414	2.64481	2.90415	3.36618	110.724	81.148	76.4867	5.413	2.14812	1.48667	1.46234	2.19157
yonC	conserved protein of unknown function; phage SPbeta	BSU_21140	BSU21140	NC_000964.3	2235694..2236230	0.689842	0.244801	0.418799	4.9256	6.60532e-18	2.24937e-16	2.81365	4.78769	3.07243	4.06805	172.177	128.099	110.975	7.55204	2.43198	1.10508	1.7392	4.25183
yonB	conserved protein of unknown function; phage SPbeta	BSU_21150	BSU21150	NC_000964.3	2236269..2237285	0.720381	0.174937	0.332358	4.96684	1.62582e-21	7.99721e-20	4.03254	3.95689	6.01212	5.44679	235.176	160.104	150.529	10.8517	1.98459	4.31797	1.83667	4.18047
yonA	conserved protein of unknown function; phage SPbeta	BSU_21160	BSU21160	NC_000964.3	2237321..2237791	1.17733	0.0554873	0.140578	5.33588	3.38442e-19	1.29162e-17	4.81188	5.45857	4.7393	3.14728	213.777	149.229	130.708	5.9284	0.75621	2.26788	1.98291	3.34319
yomZ	conserved protein of unknown function; phage SPbeta	BSU_21170	BSU21170	NC_000964.3	2237806..2238201	0.159201	0.815382	0.892048	4.25294	8.52921e-12	1.85092e-10	2.18027	1.12911	1.4705	1.57615	76.2025	45.6562	41.8715	2.85406	1.19924	1.49856	0.884421	2.38582
yomY	conserved protein of unknown function; phage SPbeta	BSU_21180	BSU21180	NC_000964.3	2238198..2238452	0.642707	0.335322	0.51696	4.31751	4.41981e-12	9.84263e-11	2.96261	5.69869	1.90299	3.05959	106.783	78.453	74.0371	5.73577	3.72471	1.86174	0.915636	2.47003
yomX	conserved protein of unknown function; phage SPbeta	BSU_21190	BSU21190	NC_000964.3	2238436..2239086	0.423389	0.468329	0.645693	4.63045	8.53366e-17	2.75756e-15	2.32094	2.57562	1.93807	2.99614	110.5	79.2089	78.302	5.5147	2.00611	2.00544	1.25531	2.17693
yomW	conserved protein of unknown function; phage SPbeta	BSU_21200	BSU21200	NC_000964.3	2239083..2239589	1.43132	0.0289812	0.0849094	5.51513	2.9581e-18	1.03114e-16	3.40587	3.52764	3.44566	3.07769	138.076	112.257	94.3893	4.58954	0.936687	1.63866	0.230263	2.63994
yomV	conserved protein of unknown function; phage SPbeta	BSU_21210	BSU21210	NC_000964.3	2239586..2240296	0.396366	0.513611	0.684825	4.73002	4.13474e-16	1.27114e-14	2.12508	2.67271	2.32053	2.19464	113.321	85.7656	83.1237	4.30128	1.83681	2.17006	1.31357	1.88249
yomU	conserved protein of unknown function; phage SPbeta	BSU_21220	BSU21220	NC_000964.3	2240339..2241136	0.8395	0.158892	0.310625	5.33729	1.58567e-20	7.23687e-19	2.70485	2.10117	2.67564	2.63976	139.927	109.528	93.6053	4.9987	0.892669	1.78475	1.46295	1.47993
youA	conserved protein of unknown function; phage SPbeta	BSU_21229	BSU21229	NC_000964.3	2241154..2241765	0.638551	0.285572	0.464611	5.14575	3.05193e-19	1.17486e-17	2.99788	2.1918	3.33024	3.05959	166.019	122.714	106.227	5.75749	1.93995	1.74538	0.76303	3.60213
yomT	hypothetical protein; phage SPbeta	BSU_21230	BSU21230	NC_000964.3	2241765..2241992	1.30123	0.106738	0.232522	5.96657	2.21614e-15	6.58447e-14	2.36674	1.96109	2.55402	3.42191	170.676	120.119	102.246	5.24864	1.04145	1.0411	1.5361	0.345317
yomS	putative phage-related lytic exoenzyme; phage SPbeta	BSU_21240	BSU21240	NC_000964.3	2242056..2242412	1.03129	0.148516	0.295675	4.576	8.91605e-12	1.90683e-10	2.72076	1.56557	3.26228	1.31125	63.1819	48.5461	47.3654	2.79339	1.33025	0.99736	0.654026	1.54377
yomR	conserved protein of unknown function; phage SPbeta	BSU_21250	BSU21250	NC_000964.3	2242414..2243631	0.5359	0.333042	0.514845	3.90724	3.79965e-13	9.39724e-12	2.21518	2.47793	2.78887	1.79355	53.8882	46.3761	43.6707	4.14835	1.75456	2.43608	1.05433	1.29281
yomQ	putative tail phage assembly protein; phage SPbeta	BSU_21260	BSU21260	NC_000964.3	2243642..2243992	0.189532	0.772431	0.866968	3.17185	1.60989e-07	1.97971e-06	1.53737	2.22927	2.48853	2.22278	36.7625	32.003	31.1033	3.21996	2.36774	3.7195	0	1.79447
yomP	conserved phage protein of unknown function; phage SPbeta	BSU_21270	BSU21270	NC_000964.3	2243989..2244180	-0.169977	0.830271	0.900985	2.77352	6.53314e-05	0.000477264	2.24841	1.74659	2.02193	0.406351	31.2219	27.3025	17.101	2.42385	3.71016	1.23631	0.608039	2.05032
yomO	conserved protein of unknown function; phage SPbeta	BSU_21280	BSU21280	NC_000964.3	2244230..2244730	-0.266427	0.618919	0.769785	2.63902	6.37635e-08	8.3763e-07	1.93875	2.23118	1.93718	1.55727	29.0006	26.2649	26.87	6.23691	2.60674	2.13208	1.16511	3.7716
yomN	conserved protein of unknown function; phage SPbeta	BSU_21290	BSU21290	NC_000964.3	2244714..2245133	0.214121	0.641834	0.785798	2.06046	1.94215e-06	1.963e-05	3.34049	4.25836	4.1594	5.01554	29.5134	26.4906	23.6482	12.98	4.24018	3.10844	1.11184	6.56102
yomM	putative integrase; phage SPbeta	BSU_21300	BSU21300	NC_000964.3	2245147..2246148	0.209912	0.636448	0.782606	2.84018	2.40344e-11	4.88074e-10	2.47729	2.90053	2.51833	3.58173	31.5356	35.6604	33.1779	7.56391	2.0143	1.65829	2.09719	4.47878
yozP	hypothetical protein; phage SPbeta	BSU_21310	BSU21310	NC_000964.3	complement(2246151..2246480)	0.696143	0.431431	0.613152	4.63656	1.65143e-09	2.72793e-08	0.981123	0.677467	0.588198	0.709268	24.939	26.259	18.1581	2.41755	0	0.719308	0.353768	0.715747
cwlP	lytic transglycosylase; SPbeta phage protein	BSU_21350	BSU21350	NC_000964.3	2249154..2256011	0.221696	0.576619	0.740064	2.72203	2.79315e-12	6.40687e-11	0.818318	1.18986	1.18875	1.44481	11.2004	12.3392	12.7472	3.5093	1.03871	1.1076	0.680919	1.2284
yomH	conserved protein of unknown function; phage SPbeta	BSU_21360	BSU21360	NC_000964.3	2256062..2256820	1.33537	0.132564	0.273811	4.54312	2.20652e-08	3.08147e-07	0.142192	0.736377	0.511477	0.513962	9.5044	9.16177	7.89484	0.788333	0	0.312743	0	0.414926
yomG	putative DNA wielding protein; SPbeta phage	BSU_21370	BSU21370	NC_000964.3	2256832..2259459	-0.125237	0.762305	0.86148	2.14	8.08078e-08	1.03392e-06	1.51947	1.23352	1.18177	1.6922	11.2119	12.8231	12.8999	4.37653	1.03907	2.03229	0.844036	2.54651
yomF	conserved hypothetical protein; phage SPbeta	BSU_21380	BSU21380	NC_000964.3	2259475..2260296	1.4256	0.0764034	0.181014	4.39095	3.66665e-09	5.7766e-08	0.262588	0.679939	0.472276	1.04406	8.52875	10.2817	9.78625	0.808793	0.433303	0.288773	0	0.191563
yomE	putative glycosyl hydrolase; phage SPbeta	BSU_21390	BSU21390	NC_000964.3	2260333..2262267	1.84375	0.00122329	0.00639821	3.85533	5.84764e-12	1.29437e-10	1.50591	2.31074	1.85579	2.41921	18.903	15.5358	13.5747	1.03074	0.552209	0.736036	0.24133	0.813769
yomD	conserved protein of unknown function; phage SPbeta	BSU_21400	BSU21400	NC_000964.3	2262437..2263261	1.67242	0.00174888	0.00873044	2.37592	6.52588e-06	5.84819e-05	4.31694	6.2327	5.29378	4.72845	17.6112	15.1719	16.2179	2.33697	1.72691	1.15089	0.424522	3.81732
sunA	sublancin 168 lantibiotic antimicrobial precursor peptide; SPBeta prophage	BSU_21480	BSU21480	NC_000964.3	complement(2269521..2269691)	0.120006	0.780045	0.870845	-1.49849	0.000493934	0.0027505	946.698	687.035	830.34	408.348	581.694	292.165	214.572	383.345	650.558	804.426	807.647	248.628
sunI	protein of immunity to sublancin	BSU_21490	BSU21490	NC_000964.3	complement(2269988..2270305)	-1.26537	0.000409492	0.00251022	-0.807769	0.023486	0.0679559	49.2104	73.8183	99.7995	138.865	197.456	126.83	128.29	294.573	145.606	203.035	163.368	385.738
uvrX	lesion bypass phage DNA polymerase; phage SPbeta	BSU_21500	BSU21500	NC_000964.3	complement(2270407..2271657)	0.500057	0.393254	0.575303	1.71099	0.00168166	0.00788635	0.603889	0.804187	0.775801	0.43656	1.78679	1.88137	1.44354	4.19835	0.379616	0.284618	0.18664	1.00697
yolD	conserved hypothetical protein; phage SPbeta	BSU_21510	BSU21510	NC_000964.3	complement(2271650..2271982)	0.606115	0.436555	0.617232	2.14604	0.00193466	0.00894021	0.324095	1.34273	0	1.87434	2.44092	3.53392	4.19051	6.18909	1.06959	0	0.350581	0.945732
bsrG	phage toxin; type I toxin-antitoxin system	BSU_21546	BSU21546	NC_000964.3	2273594..2273710	-0.443515	0.285854	0.464897	-1.23312	0.00300395	0.012824	888.294	981.198	831.169	1585.06	937.009	687.606	775.244	1338.18	1043.16	1519.58	1351.03	1808.82
yokH	conserved protein of unknown function; phage SPbeta	BSU_21590	BSU21590	NC_000964.3	complement(2277521..2278078)	-1.2944	0.000129852	0.000887893	-1.5142	7.38575e-06	6.56561e-05	103.282	94.9546	115.141	102.348	161.327	128.263	121.362	140.591	242.556	322.876	228.675	212.916
yokG	conserved protein of unknown function; phage SPbeta	BSU_21600	BSU21600	NC_000964.3	complement(2278602..2279675)	-1.2189	0.000738342	0.00414891	-1.1954	0.000924551	0.00470999	93.8553	85.8661	102.746	115.504	177.475	134.075	137.19	170.54	211.914	264.778	202.942	240.375
nukF	calcium-dependent DNA nuclease, lipoprotein; phage SPbeta	BSU_21610	BSU21610	NC_000964.3	2279977..2280867	-0.379084	0.425646	0.607096	1.52504	0.00122443	0.00598954	9.56898	10.9147	10.5658	20.8402	31.4731	47.187	56.2893	161.693	5.72971	8.39193	11.1372	50.1023
yokE	conserved protein of unknown function; phage SPbeta	BSU_21620	BSU21620	NC_000964.3	2280881..2281363	-0.483642	0.315487	0.496696	1.15689	0.0150166	0.0473091	15.1942	11.8031	12.0562	21.8067	30.9228	54.9304	58.6319	148.657	9.09488	13.5149	13.7772	58.1934
aacD	aminoglycoside N3'-acetyltransferase	BSU_21630	BSU21630	NC_000964.3	2281667..2282485	-1.43037	2.2488e-05	0.000176957	-1.43304	2.0779e-05	0.000167557	44.9352	44.085	52.3777	64.2065	91.8028	58.1278	51.6161	111.535	123.509	153.466	124.298	145.544
BSU_21638	hypothetical protein; phage SPbeta	BSU_21638	BSU21638	NC_000964.3	complement(2282505..2282639)	-1.2351	0.00154261	0.00786191	-0.467425	0.182748	0.322559	5.59604	9.10817	5.03236	13.2922	22.5785	19.0189	20.0651	26.1006	21.1067	17.5831	15.5658	27.9937
ypmT	hypothetical protein	BSU_21720	BSU21720	NC_000964.3	complement(2290078..2290272)	0.361574	0.342751	0.52399	-1.02022	0.00768858	0.0277177	107.924	109.489	117.956	94.0235	66.6935	61.9943	69.4563	57.9593	107.766	114.425	42.5066	82.7697
ypmS	hypothetical protein	BSU_21730	BSU21730	NC_000964.3	complement(2290285..2290848)	0.292605	0.365712	0.547444	-1.07115	0.000945266	0.00480447	139.306	139.331	152.806	152.581	100.703	86.4955	90.2349	71.6694	135.565	155.512	76.3801	118.657
ypmR	putative exported lipase/acylhydrolase (lipoprotein)	BSU_21740	BSU21740	NC_000964.3	complement(2290858..2291625)	0.347222	0.308283	0.490277	-1.05599	0.00196205	0.00902912	174.252	174.223	191.704	197.182	127.004	93.6086	99.1856	108.467	155.208	182.665	105.191	141.677
yplQ	putative membrane hydrolase	BSU_21790	BSU21790	NC_000964.3	2295302..2295943	-0.0690131	0.852204	0.914242	-1.14478	0.00201252	0.00919445	79.5138	103.25	112.321	94.9115	77.073	74.6536	77.4818	56.4379	136.848	134.03	66.1911	72.6004
ypkP	putative 1-acyl-sn-glycerol-3-phosphate acyltransferase	BSU_21800	BSU21800	NC_000964.3	complement(2295982..2296602)	-1.09459	0.00415851	0.0176501	-0.310939	0.414649	0.575415	89.6756	80.4615	82.9871	135.686	191.754	230.156	255.242	344.297	188.507	210.997	134.979	326.973
dfrA	dihydrofolate reductase	BSU_21810	BSU21810	NC_000964.3	complement(2296603..2297109)	-1.26583	0.00015132	0.00102036	-0.00893941	0.978509	0.988489	50.4495	45.6388	40.0079	76.6345	136.473	159.944	185.055	294.124	118.725	128.752	66.5461	228.743
thyB	thymidylate synthase B	BSU_21820	BSU21820	NC_000964.3	complement(2297106..2297900)	-1.03567	0.00524785	0.021557	0.289558	0.433644	0.591965	48.328	50.0559	48.4653	85.0854	164.866	163.903	193.183	362.519	108.421	110.176	61.9695	226.788
rsmJ	putative 16S rRNA m(2)G1516 methyltransferase	BSU_21850	BSU21850	NC_000964.3	complement(2299406..2300179)	-1.32233	0.000128956	0.00088315	0.348041	0.310124	0.470661	26.7717	30.184	24.9528	50.1986	131.139	128.958	138.293	237.929	79.3034	67.93	35.2946	176.893
ypgR	putative lyase or scaffold	BSU_21880	BSU21880	NC_000964.3	complement(2302727..2303860)	0.398734	0.348121	0.529246	-1.04685	0.0138115	0.0443148	168.357	135.144	141.728	177.986	101.514	77.1699	81.9399	89.9921	102.288	116.174	110.258	145.453
bsaA	bacillithiol peroxidase	BSU_21900	BSU21900	NC_000964.3	complement(2304553..2305035)	1.40118	0.000160492	0.00107559	-0.429309	0.252683	0.4053	31.7291	31.7063	34.3603	55.5667	22.298	13.2896	13.7658	15.5539	9.58649	9.58333	14.5023	24.94
degR	activator of degradative enzymes (aprE, nprE, sacB) production or activity	BSU_21940	BSU21940	NC_000964.3	complement(2308157..2308339)	1.02987	0.00517967	0.0213973	0.236645	0.520645	0.669638	61.9234	129.496	109.251	120.227	91.0544	108.15	105.409	67.2093	60.9844	35.6706	35.0869	82.174
ypzA	putative spore coat protein	BSU_21950	BSU21950	NC_000964.3	2308495..2308764	1.68585	1.64087e-05	0.000132448	0.0899357	0.81902	0.889549	67.5522	101.846	107.836	137.256	52.3069	66.1699	52.595	37.1811	25.0642	21.9789	18.5925	72.6086
ypeQ	hypothetical protein	BSU_21960	BSU21960	NC_000964.3	complement(2308792..2308974)	0.691411	0.0680461	0.165508	-1.14156	0.00312773	0.0132572	59.5644	54.9748	44.5488	53.7183	28.3157	24.5531	26.0159	13.8052	36.3312	30.4822	32.5351	33.1278
ypeP	ribonuclease	BSU_21970	BSU21970	NC_000964.3	complement(2308967..2309647)	0.841132	0.0233268	0.0723575	-1.03242	0.00567018	0.0215652	57.2106	48.7508	45.3198	42.9623	27.1539	18.0659	19.5267	17.3773	29.812	25.6194	27.6002	24.5099
pbuX	xanthine permease	BSU_22060	BSU22060	NC_000964.3	complement(2318127..2319443)	0.72921	0.0936875	0.211667	1.28799	0.00286909	0.0123076	3.93343	13.2407	12.3066	6.69415	18.5926	23.4758	24.1829	17.0119	7.66259	5.49722	1.59558	9.26613
xpt	xanthine phosphoribosyltransferase	BSU_22070	BSU22070	NC_000964.3	complement(2319440..2320024)	0.909843	0.0482852	0.1265	1.15091	0.0118711	0.0393362	9.03975	17.3883	17.4197	16.6708	24.489	22.1278	20.2055	43.64	13.1917	5.88357	0.798247	16.0156
kdgT	2-keto-3-deoxygluconate permease	BSU_22090	BSU22090	NC_000964.3	complement(2321972..2322964)	-0.543781	0.184774	0.344624	-1.30151	0.00149939	0.00715278	14.6724	14.0713	17.2994	13.9068	21.2825	13.2515	10.0023	9.97576	20.5647	27.6097	22.6903	13.4788
kdgK	2-keto-3-deoxygluconate kinase	BSU_22110	BSU22110	NC_000964.3	complement(2323601..2324575)	-1.05493	0.00162413	0.00822007	-0.599567	0.0711985	0.159917	17.3785	15.2482	16.7229	28.2471	47.1023	36.5382	34.8544	42.4126	37.1396	36.5187	38.9145	46.028
kdgR	transcriptional repressor of the Kdg operon (KdgR-galacturonate)	BSU_22120	BSU22120	NC_000964.3	complement(2324613..2325632)	-1.22606	0.000211432	0.00138937	-0.410674	0.210924	0.355719	16.9292	18.192	15.3191	29.372	62.755	43.9462	44.1809	60.5515	35.9667	48.1725	45.8962	51.8706
kduI	4-deoxy-L-threo-5-hexosulose-uronate ketol-isomerase, 5-keto-4-deoxyuronate isomerase	BSU_22130	BSU22130	NC_000964.3	2325854..2326681	-0.79378	0.0138175	0.0482567	-1.16706	0.000291064	0.00174362	77.6841	72.9013	71.0313	103.743	120.01	80.6236	85.8518	94.3445	122.31	136.317	136.906	159.556
kduD	2-keto-3-deoxygluconate oxidoreductase	BSU_22140	BSU22140	NC_000964.3	2326683..2327447	-0.798777	0.0143061	0.0496861	-1.2213	0.0001777	0.00113682	78.1564	61.3705	70.9183	88.0141	110.369	75.9357	70.6035	82.7341	112.517	135.286	124.374	141.409
ypvA	putative ATP-dependent helicase	BSU_22150	BSU22150	NC_000964.3	complement(2327488..2329413)	0.19073	0.677792	0.80934	1.20909	0.00836682	0.0297346	39.1125	42.7743	33.1068	44.0733	74.5408	155.917	186.417	81.0496	44.6298	46.094	18.6693	32.7438
ypsA	hypothetical protein	BSU_22190	BSU22190	NC_000964.3	complement(2332153..2332782)	-0.205975	0.696764	0.822933	1.44325	0.00576008	0.0217901	7.36621	8.16186	9.08906	21.0529	16.6113	33.1133	43.2573	123.785	7.72655	6.21688	5.74452	39.4911
cotD	spore coat protein (inner)	BSU_22200	BSU22200	NC_000964.3	complement(2332784..2333011)	2.40143	2.1469e-08	2.55009e-07	0.596488	0.164566	0.298256	651.328	655.004	667.876	1644.57	180.925	224.755	273.976	878.272	116.642	130.659	140.297	301.807
BSU_22205	hypothetical protein	BSU_22205	BSU22205	NC_000964.3	complement(2333095..2333223)	-0.454972	0.284808	0.464403	1.03004	0.0112979	0.0377762	11.7126	15.5975	16.5516	38.7073	57.4965	73.8088	79.5394	141.211	26.6901	21.161	16.2898	53.7088
yprA	putative ATP-dependent RNA helicase	BSU_22220	BSU22220	NC_000964.3	complement(2334581..2336830)	-0.914702	0.00866544	0.033113	1.1557	0.000847539	0.00436285	12.5191	10.6814	11.215	21.5334	54.053	76.8839	79.5309	147.474	20.3152	22.3129	20.2874	45.5597
yppG	putative spore coat protein; methionine-glutamine-rich protein	BSU_22250	BSU22250	NC_000964.3	complement(2338017..2338394)	2.79622	4.14559e-06	3.67073e-05	1.1258	0.0654983	0.150645	11.9915	14.1945	12.0674	69.557	3.2255	5.94341	6.94897	32.5379	1.88452	2.51187	2.16192	8.95631
yppF	putative sporulation protein	BSU_22260	BSU22260	NC_000964.3	2338582..2338770	-1.65439	7.66601e-05	0.000546343	-1.45118	0.000468968	0.00262852	44.5399	34.8949	38.513	75.1299	37.6309	85.4718	105.972	109.398	197.875	185.25	50.033	201.621
yppE	hypothetical protein	BSU_22270	BSU22270	NC_000964.3	complement(2338809..2339180)	2.34215	1.03774e-12	1.87178e-11	-0.0147544	0.964454	0.982116	197.86	197.722	146.362	157.927	45.3391	54.641	47.4414	65.4105	36.3835	32.8619	18.5158	59.8957
yppD	putative sporulation protein	BSU_22280	BSU22280	NC_000964.3	complement(2339226..2339471)	4.3742	7.62088e-27	3.37397e-25	0.14716	0.731511	0.835069	147.408	123.596	92.3184	100.854	7.43439	9.56743	9.00929	12.1615	7.23933	5.78955	3.32197	7.04109
yppC	hypothetical protein	BSU_22300	BSU22300	NC_000964.3	complement(2339799..2340761)	-1.32861	7.94162e-05	0.000562329	-0.504964	0.131605	0.255197	26.2244	23.9118	25.9009	48.3672	61.8272	77.7642	86.4318	107.629	74.9583	94.1599	49.0978	98.2722
recU	Holliday junction resolvase	BSU_22310	BSU22310	NC_000964.3	2340802..2341422	-1.11423	0.00094261	0.00511953	-0.250174	0.455635	0.611984	43.0999	36.5407	45.9477	96.3622	110.111	141.78	162.715	190.884	122.166	135.887	65.2335	165.198
ypoC	hypothetical protein	BSU_22330	BSU22330	NC_000964.3	complement(2344264..2344758)	-1.2068	0.000106531	0.000737637	0.330017	0.285469	0.445773	49.4922	53.0682	42.5463	80.8565	180.012	270.803	257.862	291.315	118.725	128.516	87.2629	204.386
nth	endonuclease III, apurinic apyrimidic DNA lyase	BSU_22340	BSU22340	NC_000964.3	complement(2344755..2345414)	-1.07895	0.000541548	0.00320325	0.478222	0.123133	0.243135	52.3266	47.4227	51.7614	91.0227	202.745	299.548	281.575	300.583	114.588	122.822	84.5506	208.521
dnaD	DNA-remodelling primosomal protein	BSU_22350	BSU22350	NC_000964.3	complement(2345433..2346131)	-1.04365	0.00144857	0.0074695	0.628323	0.0534669	0.128361	28.2547	36.4611	37.4882	61.0539	154.077	202.178	201.865	232.832	75.753	81.501	56.2841	133.924
asnS	asparaginyl-tRNA synthetase	BSU_22360	BSU22360	NC_000964.3	complement(2346224..2347516)	-1.15137	0.00835145	0.0320553	0.163603	0.707691	0.819929	150.158	132.876	138.186	273.702	432.423	644.204	658.137	878.673	267.659	353.487	245.947	762.539
ypmA	hypothetical protein	BSU_22390	BSU22390	NC_000964.3	complement(2349358..2349528)	-1.54464	0.000133685	0.000912685	-1.70172	1.96001e-05	0.000158629	17.6717	20.2646	22.7024	31.4815	36.8386	38.7885	33.6019	17.1067	70.1241	96.4756	49.1552	49.7256
dinG	damage inducible ATP-dependent 3'->5' nuclease	BSU_22400	BSU22400	NC_000964.3	complement(2349671..2352466)	-1.53033	0.000149024	0.00100643	-1.51947	0.000164912	0.00106891	46.2419	43.7373	48.9082	83.8793	85.7596	86.0901	88.3966	76.8261	167.005	201.418	108.393	159.154
dapB	(4S)-4-hydroxy-2,3,4, 5-tetrahydro-(2S)-dipicolinic acid (HTPA) dehydratase reductase	BSU_22490	BSU22490	NC_000964.3	complement(2359340..2360143)	0.446309	0.351042	0.532209	1.27245	0.00757687	0.0274171	17.7188	18.9084	17.9861	36.3897	30.3294	46.8376	61.3593	106.505	6.79273	6.9381	7.69578	56.0134
qcrC	menaquinol:cytochrome c oxidoreductase (cytochrome cc subunit)	BSU_22540	BSU22540	NC_000964.3	complement(2363111..2363878)	0.900541	0.0434043	0.116776	-1.48186	0.000890245	0.00456676	2258.1	2290.22	2263.68	1892.38	882.415	429.318	366.709	915.35	898.167	1439.53	1257.58	946.632
qcrB	menaquinol:cytochrome c oxidoreductase (cytochrome b subunit)	BSU_22550	BSU22550	NC_000964.3	complement(2363913..2364587)	0.981601	0.0266019	0.0795878	-1.10523	0.0125525	0.0410716	2135.93	1946.66	2033.51	1969.33	939.718	489.261	385.737	1134.74	737.326	1190.55	1057.44	1062.83
qcrA	menaquinol:cytochrome c oxidoreductase (iron-sulfur subunit)	BSU_22560	BSU22560	NC_000964.3	complement(2364589..2365092)	0.737292	0.106194	0.231566	-1.22408	0.00733342	0.0266544	918.207	932.182	1027.53	1022.46	529.184	255.566	210.586	543.866	430.378	661.25	598.079	616.579
ypiF	hypothetical protein	BSU_22570	BSU22570	NC_000964.3	complement(2365235..2365681)	2.3687	8.63972e-11	1.3871e-09	0.209336	0.567979	0.71021	162.248	163.797	150.247	173.318	77.0549	48.1057	41.5014	55.9229	22.0451	17.7896	29.5124	63.0562
ypiB	hypothetical protein	BSU_22580	BSU22580	NC_000964.3	complement(2365736..2366275)	0.641604	0.129661	0.268829	-1.81686	1.79288e-05	0.000147256	1313.87	1091.12	1285.95	1042.28	462.483	303.114	277.264	289.446	737.194	748.82	869.307	564.831
aroA	3-phosphoshikimate 1-carboxyvinyltransferase (5-enolpyruvoylshikimate-3-phosphate synthase)	BSU_22600	BSU22600	NC_000964.3	complement(2367954..2369240)	-1.34241	0.00123324	0.00644252	-1.31747	0.00151286	0.00719382	122.85	103.097	107.233	246.243	159.786	274.394	241.726	204.769	307.191	307.366	316.214	519.926
hisC	histidinol-phosphate aminotransferase; tyrosine/phenylalanine aminotransferase (promiscuous)	BSU_22620	BSU22620	NC_000964.3	complement(2370415..2371497)	-1.42294	0.000649538	0.00371661	-1.08296	0.00941322	0.0327355	114.501	110.027	120.98	242.271	208.554	334.971	286.652	285.023	380.512	410.633	230.792	590.382
trpA	tryptophan synthase (alpha subunit)	BSU_22630	BSU22630	NC_000964.3	complement(2371508..2372311)	-1.29263	0.00247076	0.0115574	-1.07523	0.0117332	0.0390088	75.3049	70.9065	76.5316	197.863	141.411	205.447	174.787	201.185	241.289	251.543	140.412	420.297
trpB	tryptophan synthase (beta subunit)	BSU_22640	BSU22640	NC_000964.3	complement(2372304..2373506)	-0.202714	0.62262	0.773071	-1.89196	5.01075e-06	4.62137e-05	15.6996	20.2564	16.6192	17.1215	7.60125	11.205	9.89383	4.75272	25.7583	27.6243	14.3625	11.2568
trpF	phosphoribosylanthranilate isomerase	BSU_22650	BSU22650	NC_000964.3	complement(2373487..2374134)	-0.231992	0.547845	0.716136	-1.99483	4.02575e-07	4.5933e-06	9.99292	14.4903	13.6293	14.0868	5.33104	7.42926	7.22041	3.79608	20.1539	20.1473	10.0889	10.935
trpD	anthranilate phosphoribosyltransferase	BSU_22670	BSU22670	NC_000964.3	complement(2374881..2375897)	-0.362796	0.407691	0.590129	-1.7745	5.74529e-05	0.000422498	7.00389	13.7392	13.4557	8.74555	7.19316	7.88948	7.1027	2.87634	18.7952	20.6562	7.92065	8.36094
trpE	anthranilate synthase	BSU_22680	BSU22680	NC_000964.3	complement(2375869..2377416)	-0.334021	0.290129	0.469388	-1.09821	0.000504366	0.00279803	14.7105	22.963	20.5641	26.3089	19.6906	19.8344	18.6122	17.8662	31.752	28.8281	16.2898	32.1948
aroH	chorismate mutase	BSU_22690	BSU22690	NC_000964.3	complement(2377632..2378015)	-1.31671	0.00076563	0.00426941	-1.43153	0.000250872	0.00153364	180.154	162.433	186.523	292.167	293.168	330.416	312.52	207.932	579.712	544.286	408.906	462.347
aroB	3-dehydroquinate synthase	BSU_22700	BSU22700	NC_000964.3	complement(2378012..2379100)	-1.54204	0.000135136	0.000921152	-1.48988	0.000225078	0.00140341	186.909	154.894	165.319	264.077	281.578	388.041	306.932	236.017	620.226	613.047	431.061	550.475
aroF	chorismate synthase	BSU_22710	BSU22710	NC_000964.3	complement(2379100..2380272)	-1.56098	0.000177457	0.00118566	-1.13012	0.00660841	0.0244611	125.865	84.9086	87.455	195.281	231.964	300.058	250.383	215.375	337.552	385.602	266.828	464.876
spoIVA	morphogenetic stage IV sporulation protein	BSU_22800	BSU22800	NC_000964.3	complement(2386195..2387673)	5.52844	4.86974e-28	2.3455e-26	0.590181	0.242129	0.393257	655.422	909.448	448.975	324.791	15.3195	22.6404	20.424	64.8196	8.9104	11.2346	7.97235	29.3848
yphB	conserved membrane protein of unknown function	BSU_22850	BSU22850	NC_000964.3	complement(2391861..2392754)	1.7293	1.76426e-05	0.000141885	0.793057	0.0493833	0.120585	8.20895	16.7548	10.856	9.16336	10.2285	10.5306	10.4672	5.20558	2.65604	3.1862	2.35054	6.07665
yphA	conserved membrane protein of unknown function	BSU_22860	BSU22860	NC_000964.3	complement(2392751..2393350)	1.62975	4.67967e-05	0.000347644	0.895007	0.0252706	0.0717135	14.3898	16.9536	13.1021	9.36234	15.0712	12.6595	14.0912	8.53195	4.55113	5.73648	2.1403	5.90491
ypfB	hypothetical protein	BSU_22900	BSU22900	NC_000964.3	complement(2396798..2396974)	0.0407941	0.941895	0.965239	1.43	0.00675452	0.0249186	6.09738	6.31537	3.83824	10.1381	20.0911	24.1766	27.3616	34.1804	1.34153	0.670541	5.27655	20.0167
dgrA	cyclic di-GMP receptor	BSU_22910	BSU22910	NC_000964.3	complement(2397019..2397672)	-0.194161	0.700643	0.824851	1.3738	0.00572533	0.0217004	6.76585	7.00774	5.19395	14.7927	28.1196	25.1913	32.0055	64.9579	5.99071	3.44806	2.6776	32.8653
ypdA	putative bacillithiol biosynthesis thiol disulfide oxidoreductase	BSU_22950	BSU22950	NC_000964.3	complement(2400984..2401958)	-1.58769	3.26246e-05	0.000248685	-0.447307	0.240565	0.391935	44.055	37.146	40.0156	86.2615	160.169	176.547	171.157	176.128	116.655	144.249	107.165	276.491
gudB	cryptic glutamate dehydrogenase (active after removal of a 9 bp insert)	BSU_22960	BSU22960	NC_000964.3	complement(2402067..2403350)	-1.16025	0.00352576	0.015531	-0.816478	0.0400123	0.102746	410.009	314.452	328.044	470.912	635.1	672.966	675.217	989.268	748.781	908.446	657.364	1162.96
mecB	adaptor to ClpC; regulator of competence and sporulation	BSU_22970	BSU22970	NC_000964.3	complement(2403506..2404090)	-1.42052	7.27426e-05	0.000521818	-1.91715	8.4671e-08	1.07712e-06	108.293	85.604	93.5688	213.92	161.697	101.678	112.673	149.899	373.629	439.036	226.902	247.905
ypbG	putative phosphoesterase	BSU_22980	BSU22980	NC_000964.3	complement(2404249..2405028)	-2.27305	2.83698e-09	3.77948e-08	-2.99258	5.17166e-15	1.4964e-13	55.4838	35.6843	44.2959	111.128	76.3328	46.9072	54.3022	41.6796	345.672	411.14	182.898	199.455
recS	ATP-dependent DNA helicase	BSU_23020	BSU23020	NC_000964.3	complement(2406922..2408412)	-1.00064	0.00402103	0.0171608	-0.799158	0.0213978	0.0629005	37.3498	39.7347	39.3158	72.3158	83.4769	72.0384	73.2211	97.7399	97.544	100.457	59.9769	125.148
serA	3-phosphoglycerate dehydrogenase	BSU_23070	BSU23070	NC_000964.3	2411086..2412663	-2.07944	2.14288e-05	0.000169841	-0.879391	0.0721987	0.161508	94.1767	75.0881	80.7543	257	457.537	519.246	520.442	186.093	531.103	677.743	267.001	641.383
aroC	3-dehydroquinate dehydratase	BSU_23080	BSU23080	NC_000964.3	complement(2412706..2413473)	-1.59597	2.5437e-06	2.31308e-05	0.228747	0.494941	0.645497	12.7878	15.4283	16.4282	41.7526	109.012	113.946	114.577	114.787	62.6089	67.0699	34.3542	103.336
resE	two-component sensor histidine kinase (ResD / ResE)	BSU_23110	BSU23110	NC_000964.3	complement(2415415..2417184)	0.538573	0.248384	0.422948	-1.30645	0.00511659	0.019852	500.717	543.311	587.306	339.98	275.879	189.665	121.179	275.547	386.359	303.889	279.327	445.838
resD	two-component response regulator (ResD / ResE)	BSU_23120	BSU23120	NC_000964.3	complement(2417181..2417903)	0.474477	0.279748	0.459398	-1.07676	0.0141901	0.0451291	614.702	676.567	699.907	475.563	379.713	273.742	158.947	510.253	525.641	418.273	293.393	652.617
spmB	spore maturation protein	BSU_23170	BSU23170	NC_000964.3	complement(2422264..2422800)	5.19932	2.59485e-28	1.27789e-26	0.819782	0.0927427	0.196726	68.3315	108.66	52.4121	33.7067	2.64888	6.37505	5.50288	5.57118	1.54763	1.98915	0.869598	3.22553
spmA	spore maturation protein	BSU_23180	BSU23180	NC_000964.3	complement(2422805..2423395)	4.67018	2.33645e-27	1.07797e-25	0.812623	0.0675028	0.15388	60.6271	81.1413	44.1746	28.5147	3.43835	5.43052	7.9168	6.63703	2.20977	1.40575	1.77782	3.46368
dacB	D-alanyl-D-alanine carboxypeptidase (penicillin-binding protein 5*) (required for spore cortex)	BSU_23190	BSU23190	NC_000964.3	complement(2423383..2424531)	3.88149	6.38629e-20	1.89129e-18	0.724749	0.0945047	0.199605	25.9242	36.7743	19.343	17.7903	1.85698	4.5623	6.42961	4.8025	1.23995	2.0659	0.508022	3.63168
ypuB	hypothetical protein	BSU_23340	BSU23340	NC_000964.3	complement(2434143..2434346)	1.48706	0.00229341	0.0108793	0.120071	0.810525	0.884227	8.99363	9.86312	9.51497	10.3261	6.47472	2.62209	4.82851	7.8215	5.81985	2.90897	2.28909	3.47348
ypzD	putative germination protein	BSU_23350	BSU23350	NC_000964.3	2435012..2435224	5.45824	1.16028e-21	3.71205e-20	2.18338	0.000197372	0.00125361	53.2018	56.6782	44.1977	97.7991	7.15517	6.02712	9.24898	15.6063	0	1.11442	1.09618	2.95708
ppiB	peptidyl-prolyl isomerase	BSU_23360	BSU23360	NC_000964.3	complement(2435360..2435791)	0.103168	0.79847	0.883761	1.09946	0.00639783	0.023801	94.9328	115.922	101.995	211.303	261.299	357.843	344.87	613.273	64.3094	67.585	60.5337	359.398
spoVAEA	stage V sporulation germinant protein	BSU_23401	BSU23401	NC_000964.3	complement(2439804..2440415)	1.46725	6.42917e-05	0.000467315	-0.649019	0.0846699	0.183293	20.8088	20.2742	16.6512	16.9552	5.81065	6.81744	7.24276	6.51792	6.98382	5.624	4.95969	10.0345
spoVAEB	spore germinant protein	BSU_23402	BSU23402	NC_000964.3	complement(2440423..2440773)	1.94937	3.57935e-06	3.20824e-05	-0.845778	0.0591166	0.139207	16.6036	19.108	21.0143	18.2268	3.76309	3.65748	4.67719	4.16701	5.75021	5.74832	3.65863	5.15909
spoVAD	stage V sporulation protein AD (uptake of pyridine-2,6-dicarboxylic acid)	BSU_23410	BSU23410	NC_000964.3	complement(2440775..2441791)	1.50811	3.53726e-05	0.000269164	-1.08974	0.00400015	0.0161134	12.5221	13.0797	11.1654	13.1183	3.69648	3.15579	2.34066	3.39931	4.55288	4.78478	2.06626	6.34812
spoVAC	mechanosensitive channel; stage V sporulation protein AC	BSU_23420	BSU23420	NC_000964.3	complement(2441804..2442256)	2.27343	1.32142e-07	1.43717e-06	-0.162011	0.721758	0.829066	13.1033	11.5977	9.85524	11.7115	3.36435	4.01475	1.99323	3.66903	2.62086	1.572	2.83483	2.78083
spoVAB	stage V sporulation protein AB	BSU_23430	BSU23430	NC_000964.3	complement(2442269..2442694)	2.24686	3.40684e-07	3.48883e-06	-0.50154	0.293801	0.454616	10.6404	8.92157	9.56858	11.9044	3.10057	1.00452	2.50493	2.497	1.67218	1.11442	1.64428	3.88116
spoVAA	stage V sporulation protein AA	BSU_23440	BSU23440	NC_000964.3	complement(2442684..2443304)	2.62743	1.08265e-08	1.3218e-07	0.111198	0.816417	0.88781	9.03708	11.3402	8.43937	13.5686	3.27225	2.06727	2.90799	2.99761	0.764734	1.14672	1.87993	2.91601
sigF	RNA polymerase sporulation-specific sigma factor (sigma-F)	BSU_23450	BSU23450	NC_000964.3	complement(2443429..2444196)	3.05165	2.84564e-09	3.77952e-08	-2.70968	1.36687e-07	1.695e-06	5191.43	4569.96	4188.3	2183.02	209.425	89.7083	93.8416	71.0708	735.384	528.986	444.933	198.266
spoIIAB	anti-sigma factor (antagonist of sigma(F)) and serine kinase	BSU_23460	BSU23460	NC_000964.3	complement(2444208..2444648)	3.02501	4.38307e-09	5.65029e-08	-2.64279	3.09473e-07	3.62443e-06	4008.1	3636.09	3311.46	1765.61	184.084	73.9893	71.1028	60.3018	564.28	429.53	360.025	182.816
spoIIAA	anti-anti-sigma factor (antagonist of SpoIIAB)	BSU_23470	BSU23470	NC_000964.3	complement(2444645..2444998)	3.06755	1.35055e-10	2.12166e-09	-2.57573	8.24589e-08	1.05201e-06	1964.57	1697.89	1613.16	948.355	84.6695	36.5671	36.8685	36.0584	273.336	196.469	171.818	85.8492
dacF	D-alanyl-D-alanine carboxypeptidase (penicilin binding protein)	BSU_23480	BSU23480	NC_000964.3	complement(2445094..2446263)	3.70854	1.75965e-13	3.3827e-12	-0.555593	0.306184	0.467406	10.5156	15.382	8.54396	8.13536	0.347362	0.365748	0.912052	1.70469	0.202949	0.811527	0.798247	1.54773
yqzK	hypothetical protein	BSU_23519	BSU23519	NC_000964.3	complement(2449489..2449716)	0.46613	0.306001	0.487532	1.08947	0.0138564	0.0444186	8.04693	15.1984	7.66206	19.5049	22.7271	28.6222	20.5212	46.0714	8.8523	6.76717	4.6083	17.2658
spoIIM	autolysin component for dissolution of the septal cell wall (stage II sporulation)	BSU_23530	BSU23530	NC_000964.3	complement(2450403..2451047)	4.22657	7.92954e-18	2.08115e-16	0.350018	0.497618	0.648309	22.756	39.5137	17.7554	15.1201	2.36287	2.32207	1.78168	3.60759	0.736279	0.920045	1.99098	1.46478
yqxK	putative nucleotide binding protein	BSU_23600	BSU23600	NC_000964.3	complement(2457349..2458512)	-1.01493	0.0042271	0.0178663	-0.857033	0.0155606	0.0485549	67.4059	54.4505	58.9487	60.1233	87.9864	96.5957	95.5539	138.392	120.663	105.023	115.239	150.159
yqkE	hypothetical protein	BSU_23630	BSU23630	NC_000964.3	complement(2460278..2460502)	0.0945862	0.858231	0.917918	1.18226	0.0142069	0.04515	2.3983	3.47766	3.01942	4.50779	8.12827	11.8868	14.9577	9.7508	2.11067	3.69245	1.55658	5.24881
polYB	Y family DNA polymerase V bypassing lesions during replication	BSU_23710	BSU23710	NC_000964.3	complement(2464562..2465800)	1.4932	0.00377371	0.0162958	0.895535	0.0807967	0.176898	1.13237	1.26307	1.17497	4.09303	1.55808	1.29517	1.19251	3.43414	0.57494	0.670541	0.376896	1.08026
yqzH	hypothetical protein	BSU_23720	BSU23720	NC_000964.3	2465966..2466172	1.75514	2.09418e-05	0.000166282	1.40019	0.00066434	0.00355197	68.2995	62.1011	52.0428	88.5728	28.9594	65.1191	71.7745	162.192	17.7801	18.3476	14.0995	32.71
yqjN	putative N-deacylase	BSU_23810	BSU23810	NC_000964.3	complement(2474028..2475671)	1.9176	4.10707e-06	3.64398e-05	0.676395	0.10431	0.215237	197.269	153.938	163.053	155.137	49.8746	96.8298	95.366	207.374	44.2691	49.3802	37.4943	48.609
yqjM	NADPH-dependent flavin oxidoreductase (acting on cinnamaldehyde-related compounds)	BSU_23820	BSU23820	NC_000964.3	2475843..2476859	0.754614	0.0519109	0.133716	-1.47939	0.000143415	0.000951872	140.821	136.073	136.37	90.4474	74.9287	29.6644	26.8773	34.1239	88.2558	60.8017	72.5486	80.0483
yqjL	putative hydrolase	BSU_23830	BSU23830	NC_000964.3	2476969..2477730	-1.92102	6.11075e-06	5.23114e-05	-2.48465	4.90013e-09	7.48031e-08	142.907	81.2694	114.884	262.42	187.34	142.361	169.017	100.248	635.381	752.767	364.939	442.223
yqjF	hypothetical protein	BSU_23900	BSU23900	NC_000964.3	2484911..2485639	-2.1027	8.63039e-10	1.24431e-08	-0.527517	0.121103	0.24063	33.1617	36.1873	30.7533	31.1436	167.109	131.342	124.534	181.665	117.911	114.778	140.445	199.152
yqjC	putative methylmalonyl-CoA epimerase	BSU_23930	BSU23930	NC_000964.3	complement(2488329..2488751)	-0.333507	0.666116	0.802305	1.59137	0.0146841	0.0464664	0	1.05704	0.458878	0.737773	2.88236	5.56404	4.26918	1.10019	0.842021	1.12232	0.27599	0.744512
yqjA	hypothetical protein	BSU_23950	BSU23950	NC_000964.3	complement(2489535..2490503)	0.632034	0.185123	0.34498	1.75127	0.000237082	0.0014641	58.4725	73.0217	78.5236	111.997	197.754	374.931	368.407	116.979	54.6454	56.7095	22.7704	86.3698
artR	high affinity arginine ABC transporter (ATP-binding protein)	BSU_23960	BSU23960	NC_000964.3	complement(2490574..2491296)	6.65084	2.499e-44	3.77694e-42	5.66657	1.19565e-32	1.55681e-30	713.52	679.814	692.524	1338.42	414.424	950.106	1040.76	189.149	8.53901	7.55124	4.35972	15.1366
artQ	high affinity arginine ABC transporter (permease)	BSU_23970	BSU23970	NC_000964.3	complement(2491289..2491948)	6.31253	2.14473e-39	2.54063e-37	5.57067	4.66928e-31	5.30023e-29	273.243	305.707	302.775	666.83	155.022	502.326	592.005	130.346	5.21671	3.41671	1.59196	10.4976
artP	high affinity arginine ABC transporter binding lipoprotein	BSU_23980	BSU23980	NC_000964.3	complement(2492029..2492796)	7.34033	8.44188e-46	1.42311e-43	6.17787	6.09233e-33	8.70024e-31	392.066	498.798	490.698	1177.61	212.467	603.441	715.676	156.165	4.32852	3.09078	1.82412	6.86856
bmrU	putative lipid kinase BmrU	BSU_24000	BSU24000	NC_000964.3	2493662..2494555	2.09191	2.16508e-05	0.000171292	1.09397	0.0263971	0.0742439	40.3204	83.3989	77.9461	13.4396	69.213	50.499	35.0742	15.6168	17.3971	12.2138	12.7974	8.10219
bmr	multidrug-efflux transporter	BSU_24010	BSU24010	NC_000964.3	2494656..2495825	1.16381	0.00362961	0.0158578	-0.101217	0.800408	0.878653	67.7059	137.482	119.284	38.2095	88.751	56.7824	45.1115	47.163	53.477	36.823	37.2182	37.28
bkdB	branched-chain alpha-keto acid dehydrogenase E2 subunit (lipoamide acyltransferase)	BSU_24030	BSU24030	NC_000964.3	complement(2496796..2498070)	4.71253	7.18282e-27	3.21248e-25	-0.811706	0.0648487	0.149679	2879.65	2090.54	2288.01	1374.67	97.3002	69.1393	55.5601	73.5221	63.6925	58.7378	101.086	109.484
bkdAB	branched-chain alpha-keto acid dehydrogenase E1 subunit	BSU_24040	BSU24040	NC_000964.3	complement(2498093..2499076)	4.606	5.10902e-27	2.33259e-25	-0.738993	0.0846469	0.183293	2916.35	1973.11	2129.44	1416.88	103.875	79.3662	63.3153	80.1982	70.2215	63.6851	102.744	114.338
bkdAA	branched-chain alpha-keto acid dehydrogenase E1 subunit	BSU_24050	BSU24050	NC_000964.3	complement(2499090..2500082)	4.43604	7.15467e-21	2.20837e-19	-0.666174	0.160024	0.293344	1777.32	1146.3	1281.72	994.375	73.0562	60.0086	46.4568	57.7791	49.6182	42.311	70.4224	80.4765
lpdV	branched-chain alpha-keto acid dehydrogenase E3 subunit (dihydrolipoamide dehydrogenase)	BSU_24060	BSU24060	NC_000964.3	complement(2500104..2501528)	4.23637	3.90984e-24	1.45227e-22	-0.495982	0.236326	0.386628	1057.8	666.692	682.774	788.079	55.3293	47.1468	33.9283	49.8737	31.0768	31.483	44.4854	66.798
buk	branched-chain fatty-acid kinase	BSU_24070	BSU24070	NC_000964.3	complement(2501549..2502640)	4.32484	1.93089e-23	6.93697e-22	-0.229934	0.596553	0.732577	1004.62	644.999	679.636	918.729	60.2921	51.1394	41.5685	59.5422	31.3121	39.5619	34.1037	62.6541
bcd	branched-chain amino acid dehydrogenase	BSU_24080	BSU24080	NC_000964.3	complement(2502659..2503753)	4.15059	3.40011e-23	1.20183e-21	-0.394213	0.346888	0.509175	1271.72	810.241	920.538	1114.15	78.1279	66.0451	44.753	83.3008	53.2365	57.8797	53.3076	68.8817
ptb	phosphate BCFA and butyryl coenzyme A transferase	BSU_24090	BSU24090	NC_000964.3	complement(2503765..2504664)	4.03553	7.39582e-22	2.40117e-20	-0.206909	0.62293	0.753473	1001.53	687.211	744.826	1098.43	69.9934	67.7548	48.886	99.5764	59.4944	55.5186	35.1528	71.5588
yqzF	hypothetical protein	BSU_24110	BSU24110	NC_000964.3	2507020..2507256	-0.700683	0.0332684	0.0948083	-1.59407	1.29096e-06	1.35428e-05	165.301	161.306	147.831	306.482	202.778	128.197	122.954	173.641	302.573	303.475	213.784	474.054
mmgE	2-methylcitrate dehydratase (promiscuous)	BSU_24130	BSU24130	NC_000964.3	complement(2508221..2509639)	1.60899	2.436e-05	0.000189644	-0.556507	0.150378	0.280659	12.7774	19.1424	11.2168	9.45691	4.72574	4.44813	4.33851	4.77889	5.52209	2.84378	3.37314	6.26972
mmgD	bifunctional citrate synthase/2-methylcitrate synthase	BSU_24140	BSU24140	NC_000964.3	complement(2509654..2510772)	2.80976	4.19961e-09	5.44371e-08	-0.581699	0.249708	0.40257	8.19795	14.6845	6.15795	5.43835	1.36198	1.91209	1.10033	0.831777	1.06099	1.69703	0.938956	1.40719
mmgC	propionyl-CoA dehydrogenase subunit	BSU_24150	BSU24150	NC_000964.3	complement(2510806..2511945)	4.65539	4.64365e-15	1.03315e-13	-0.437407	0.516012	0.665419	7.76292	13.3354	6.64045	5.06442	0.534755	0.469216	0.288016	0.233273	0.20829	0.520552	0.409627	0.20719
mmgB	3-hydroxybutyryl-CoA dehydrogenase	BSU_24160	BSU24160	NC_000964.3	complement(2511973..2512836)	4.8906	7.68544e-15	1.69273e-13	-0.283447	0.692429	0.808864	10.8673	14.2315	7.41375	6.77252	0.823175	0.371463	0.380022	0.153895	0	0.686839	0	0.637877
mmgA	degradative acetoacetyl-CoA thiolase	BSU_24170	BSU24170	NC_000964.3	complement(2512861..2514042)	4.95795	1.78925e-14	3.78854e-13	-0.0589152	0.93633	0.966006	6.84794	8.51132	4.84442	3.63035	0.601712	0.181017	0.208337	0.168738	0.401777	0	0.0987678	0.266437
spo0A	response regulator, phosphorylated in response to complex YlbF/YmcA/YaaT	BSU_24220	BSU24220	NC_000964.3	complement(2518023..2518826)	1.36605	0.0010638	0.00570004	-1.05016	0.011897	0.0393632	1124.2	888.417	884.459	903.629	276.376	237.914	254.115	340.765	457.918	427.8	266.158	340.781
spoIVB	regulatory membrane-associated serine protease	BSU_24230	BSU24230	NC_000964.3	complement(2519102..2520382)	3.6661	2.1384e-20	6.50875e-19	2.55886	1.13848e-10	2.10881e-09	13.8169	19.023	13.4859	20.4641	8.01088	12.6941	11.0215	15.6216	1.11218	1.38976	1.27589	1.598
recN	factor for double strand breaks DNA repair and genetic recombination	BSU_24240	BSU24240	NC_000964.3	complement(2520557..2522287)	4.74708	8.62358e-34	6.29953e-32	-0.110937	0.777251	0.864254	1652.83	1580.58	1663.58	1993.85	70.1421	94.6825	104.894	96.3635	65.6383	71.2389	41.275	87.738
argR	transcriptional regulator (AhrC(ArgR)-arginine)	BSU_24250	BSU24250	NC_000964.3	complement(2522324..2522773)	5.16747	1.4484e-39	1.76343e-37	0.0704232	0.858291	0.916241	1504.69	1307.35	1379.44	1999.03	52.3822	68.9435	76.4299	77.8587	43.5325	46.4193	23.3487	64.7354
folD	methylenetetrahydrofolate dehydrogenase; methenyltetrahydrofolate cyclohydrolase	BSU_24310	BSU24310	NC_000964.3	complement(2528404..2529255)	-1.05306	0.0112766	0.041085	-0.541061	0.192719	0.333856	194.82	213.987	205.838	310.063	437.3	534.906	530.178	502.444	323.986	397.291	297.888	1066.77
nusB	transcription termination factor NusB	BSU_24320	BSU24320	NC_000964.3	complement(2529267..2529662)	-1.22199	0.000704069	0.00398185	-0.524601	0.14487	0.273142	105.198	134.929	128.668	197.019	300.448	345.258	340.568	406.116	227.856	255.354	192.214	767.838
spoIIIAH	stage III sporulation ratchet engulfment protein	BSU_24360	BSU24360	NC_000964.3	complement(2532353..2533009)	6.18052	2.70601e-48	5.39111e-46	-0.107022	0.809378	0.883847	207.141	301.658	155.993	102.838	3.09295	4.07083	3.62322	4.756	2.16849	2.70972	1.24384	5.39262
spoIIIAG	stage III sporulation engulfment assembly protein	BSU_24370	BSU24370	NC_000964.3	complement(2533010..2533699)	6.03123	1.78523e-41	2.37111e-39	-0.0613203	0.89693	0.940036	119.654	185.331	100.428	58.1189	1.61976	2.48073	3.33097	3.27596	1.54859	1.20406	1.18435	3.65135
spoIIIAF	stage III sporulation protein (feeding tube apparatus)	BSU_24380	BSU24380	NC_000964.3	complement(2533692..2534312)	5.49928	3.83557e-30	2.12802e-28	-0.648985	0.217777	0.364637	69.1684	118.442	68.9215	29.7755	0.65445	1.37818	1.58618	2.67644	1.91184	1.14672	1.12796	2.53566
spoIIIAE	stage III sporulation protein (feeding tube apparatus)	BSU_24390	BSU24390	NC_000964.3	complement(2534326..2535525)	5.09112	4.12616e-32	2.62101e-30	-0.0789561	0.859281	0.916856	70.8698	116.253	59.7683	29.4524	2.37075	2.58538	4.03583	3.21333	1.78088	2.27481	1.26472	3.47734
spoIIIAD	stage III sporulation protein (feeding tube apparatus)	BSU_24400	BSU24400	NC_000964.3	complement(2535544..2535945)	5.29111	6.97184e-22	2.29062e-20	0.0704486	0.904391	0.945169	63.895	110.67	51.4235	22.319	1.26372	1.59674	3.26705	4.29988	1.77202	0.885715	1.74244	2.15436
spoIIIAC	stage III sporulation protein (feeding tube apparatus)	BSU_24410	BSU24410	NC_000964.3	complement(2535952..2536158)	4.33557	8.43635e-05	0.000595435	-0.379181	0.776865	0.864254	3.64959	11.8802	6.56395	1.13072	0.490837	0	0	0.642345	0	0	0.563979	0.380349
spoIIIAB	stage III sporulation protein (feeding tube apparatus)	BSU_24420	BSU24420	NC_000964.3	complement(2536181..2536696)	5.99181	1.1151e-28	5.55394e-27	0.749226	0.179453	0.318795	108.76	165.723	82.0058	36.5905	1.57525	3.93923	4.93144	6.18444	1.61061	0.690034	0.678742	3.81454
spoIIIAA	ATP-binding stage III sporulation protein	BSU_24430	BSU24430	NC_000964.3	complement(2536690..2537613)	5.85543	4.1798e-36	3.98262e-34	0.480348	0.313334	0.474881	157.447	219.451	111.758	59.95	2.08925	4.1681	5.24134	9.78534	2.31283	1.54137	1.89519	4.51602
yqhV	hypothetical protein	BSU_24440	BSU24440	NC_000964.3	complement(2537689..2537970)	4.96704	3.92949e-19	1.11837e-17	0.456813	0.437488	0.595376	62.3814	80.0708	54.7212	35.9664	2.16177	1.1381	4.65729	7.7799	2.94708	0.841743	0	4.18788
yqhR	putative integral inner membrane protein	BSU_24480	BSU24480	NC_000964.3	complement(2540288..2540824)	1.54174	0.00179194	0.0089251	0.301037	0.549894	0.695387	3.61755	4.99585	3.25316	3.19633	2.45967	1.79298	2.75144	2.35228	1.10545	1.3261	0.434799	2.05261
yqhH	putative RNA polymerase-associated helicase protein	BSU_24580	BSU24580	NC_000964.3	2549775..2551448	3.14419	1.17451e-13	2.29815e-12	-0.344153	0.438972	0.595747	7.28516	14.8241	8.98636	5.6394	1.09251	1.08643	1.32395	1.5886	0.851075	1.48889	0.627654	1.41097
yqhG	hypothetical protein	BSU_24590	BSU24590	NC_000964.3	2551469..2552263	0.012613	0.973334	0.986615	-1.06149	0.0050539	0.0196605	13.168	18.8413	14.7715	12.0709	13.9305	9.82344	9.39585	10.1188	11.9472	17.6163	14.5379	14.2609
sinI	antagonist of SinR	BSU_24600	BSU24600	NC_000964.3	2552446..2552619	0.15447	0.66513	0.801778	-2.03358	1.44128e-08	2.08515e-07	318.188	317.358	328.529	525.51	174.01	99.6033	89.1609	128.38	353.446	393.573	218.726	381.444
tasA	major biofilm matrix component	BSU_24620	BSU24620	NC_000964.3	complement(2553081..2553866)	0.81739	0.103171	0.227122	-3.18152	2.32623e-10	4.15251e-09	1004.54	994.519	1008.8	2748.65	178.646	82.3457	70.3881	193.527	431.851	686.143	811.115	1230.27
sipW	type I signal peptidase	BSU_24630	BSU24630	NC_000964.3	complement(2553930..2554502)	0.811027	0.11242	0.2413	-2.53633	7.89518e-07	8.69452e-06	93.9858	91.1033	112.635	389.689	31.0307	9.8953	10.3143	45.3661	50.971	61.5178	40.3407	275.082
tapA	lipoprotein for biofilm formation	BSU_24640	BSU24640	NC_000964.3	complement(2554486..2555247)	0.45649	0.417608	0.600355	-2.26565	6.45364e-05	0.000472236	25.4938	21.4176	27.2563	118.258	13.7338	4.07147	2.47762	20.9395	19.7875	17.4446	11.7969	105.39
yqzG	hypothetical protein	BSU_24650	BSU24650	NC_000964.3	2555519..2555845	3.26781	1.91633e-09	2.61659e-08	0.199391	0.731232	0.835069	12.8716	18.1176	11.5751	17.1786	4.03928	0.98148	1.25512	4.26953	1.45229	0.725907	0	3.85234
spoIIT	factor involved in sporulation	BSU_24660	BSU24660	NC_000964.3	complement(2555887..2556066)	3.36516	6.8031e-11	1.10029e-09	-1.98057	0.00102044	0.00513936	39.572	69.5533	46.9088	117.029	2.25785	2.37736	0.912052	4.06284	1.97875	1.9781	11.6744	8.74802
comGG	component of the DNA transport pilin platform	BSU_24670	BSU24670	NC_000964.3	complement(2556137..2556511)	3.89677	1.46414e-14	3.13041e-13	-1.64889	0.00706426	0.0258245	18.1312	30.7028	19.6694	56.5901	1.35471	0.285283	0.87557	1.24101	0.6332	1.26598	3.11316	2.93934
comGF	component of the DNA transport pilin platform	BSU_24680	BSU24680	NC_000964.3	complement(2556512..2556895)	2.44746	1.87893e-10	2.92034e-09	-4.08391	2.64334e-20	1.17021e-18	109.048	136.817	116.514	241.576	2.38133	1.11439	1.92386	3.98204	19.1691	19.781	37.6984	24.8088
comGE	component of the DNA transport pilin platform	BSU_24690	BSU24690	NC_000964.3	complement(2556921..2557268)	2.12969	2.01499e-06	1.86021e-05	-4.13442	2.2469e-14	6.14014e-13	60.4744	65.8486	59.6818	95.5066	1.45982	1.84451	0.471751	1.71938	12.9642	13.9831	23.4829	7.69223
comGD	membrane component of the DNA transport pilin platform	BSU_24700	BSU24700	NC_000964.3	complement(2557252..2557683)	2.27362	4.43933e-08	5.06708e-07	-4.85048	1.90754e-24	1.2604e-22	140.151	178.282	152.094	256.453	3.52789	1.23821	1.33008	1.69285	23.9099	37.3641	52.1563	21.8701
comGC	pilin-like component of the DNA transport membrane pilin platform	BSU_24710	BSU24710	NC_000964.3	complement(2557673..2557969)	2.08324	2.66176e-08	3.14461e-07	-5.06245	1.35563e-27	1.13234e-25	142.445	188.562	166.329	247.193	2.73679	1.44083	1.65828	2.01463	39.575	38.7627	56.6029	26.7742
comGB	membrane pilin platform component of the DNA transport machinery	BSU_24720	BSU24720	NC_000964.3	complement(2557983..2558954)	2.04381	2.65228e-07	2.76784e-06	-4.83207	1.95842e-31	2.34322e-29	215.958	256.915	225.058	347.315	5.5401	2.64151	2.02678	3.1463	54.4767	58.244	83.7143	31.7521
comGA	membrane associated ATPase of the pilin platform for DNA competence	BSU_24730	BSU24730	NC_000964.3	complement(2559007..2560077)	2.12465	4.57828e-06	4.01332e-05	-4.37697	1.92507e-20	8.69622e-19	263.511	276.481	248.839	461.633	7.58942	3.59601	3.60222	5.77301	58.1985	63.7202	94.2887	41.0936
yqxL	CorA-type divalent ion transporter	BSU_24740	BSU24740	NC_000964.3	complement(2560489..2561442)	2.32414	2.51285e-06	2.28978e-05	1.89748	0.000117132	0.000801458	7.57954	16.2869	12.4114	4.33442	20.0225	11.4383	9.03448	6.75978	2.61344	1.36849	2.20271	2.06321
yqhB	putative membrane associated enzyme	BSU_24750	BSU24750	NC_000964.3	2561585..2562913	1.6538	0.000542461	0.00320432	1.21277	0.0111168	0.0373118	12.6682	30.5319	21.9811	5.10737	33.0268	20.2854	16.1205	12.256	6.07472	5.00106	5.53412	6.51658
rsbRD	component of the anxiosome (stressosome)	BSU_24760	BSU24760	NC_000964.3	complement(2562966..2563802)	1.65351	5.485e-05	0.000402693	2.07457	3.96061e-07	4.54238e-06	38.4244	86.1403	63.1944	26.1929	153.68	119.507	94.0492	82.7659	11.3477	11.2021	14.2268	38.8487
mgsR	transcriptional regulator of stress	BSU_24770	BSU24770	NC_000964.3	complement(2564026..2564406)	2.01992	1.50764e-05	0.000122597	0.637292	0.172346	0.309398	245.873	501.992	457.498	77.8147	314.677	217.051	152.104	95.9725	102.209	60.7447	89.1663	64.6803
yqgO	hypothetical protein	BSU_24880	BSU24880	NC_000964.3	complement(2573520..2573693)	-0.460268	0.28086	0.460534	1.14626	0.00557969	0.0213126	22.329	16.7031	18.4065	30.042	72.9909	135.879	142.941	56.5486	30.7047	42.2904	20.7991	27.149
folN	5-formyltetrahydrofolate cyclo-ligase	BSU_24890	BSU24890	NC_000964.3	complement(2573760..2574323)	-0.391755	0.280347	0.459865	1.22037	0.000671804	0.00358322	30.0426	23.7834	18.9287	30.1565	95.8386	162.369	159.512	65.4219	45.6797	41.2454	15.1104	38.1097
rpmGA	ribosomal protein L33	BSU_24900	BSU24900	NC_000964.3	complement(2574408..2574557)	-0.257111	0.516677	0.688118	1.34053	0.000535887	0.00296176	38.133	29.8085	33.6449	53.0532	145.631	203.978	209.59	160.002	57.7795	43.5181	17.1224	75.5829
yqzD	hypothetical protein	BSU_24930	BSU24930	NC_000964.3	2576367..2576720	-0.535917	0.205356	0.370337	1.30238	0.00174488	0.00815691	15.5483	14.2096	19.1912	35.7038	53.3848	92.4754	112.229	201.89	17.1045	22.7984	15.1701	80.289
yqzC	hypothetical protein	BSU_24940	BSU24940	NC_000964.3	2576717..2577181	-0.462755	0.226725	0.399251	1.06026	0.00529101	0.0204128	38.5276	38.2222	37.1514	69.7981	86.7452	179.913	217.657	322.406	51.5752	44.9219	35.1486	142.395
pstBB	phosphate ABC transporter (ATP-binding protein)	BSU_24950	BSU24950	NC_000964.3	complement(2577210..2577992)	-8.73569	4.47994e-16	1.06518e-14	-7.28729	8.76502e-12	1.88363e-10	2.61884	2.28418	0.991599	8.07098	7.39641	10.6571	12.1607	25.3874	5.61025	4.09261	4005.96	12.6695
pstBA	phosphate ABC transporter (ATP-binding protein)	BSU_24960	BSU24960	NC_000964.3	complement(2578003..2578812)	-8.73827	1.61257e-16	3.91141e-15	-7.88858	6.24852e-14	1.63682e-12	2.13182	0.690013	1.79727	6.35714	4.76658	6.47171	7.70177	9.8493	4.39722	4.98187	3169.52	10.692
pstA	phosphate ABC transporter (permease)	BSU_24970	BSU24970	NC_000964.3	complement(2578833..2579717)	-8.60423	2.04227e-14	4.26251e-13	-7.87928	1.68352e-12	3.98553e-11	1.09753	0.126307	0.657985	6.87629	2.18132	4.83531	3.98829	9.16485	3.08551	4.42557	2187	7.65081
pstC	phosphate ABC transporter (permease)	BSU_24980	BSU24980	NC_000964.3	complement(2579717..2580646)	-6.98305	8.16636e-13	1.49138e-11	-6.7462	3.97354e-12	8.92938e-11	3.7135	2.52411	2.19151	11.3254	5.13479	6.78699	7.14931	14.7978	5.6171	6.89144	1672.07	12.1908
pstS	phosphate ABC transporter (phosphate binding lipoprotein)	BSU_24990	BSU24990	NC_000964.3	complement(2580715..2581617)	-7.37294	1.39924e-12	2.51347e-11	-7.80901	5.83917e-14	1.5479e-12	2.62937	1.36169	1.39722	17.4529	3.03797	4.97587	5.27233	10.0865	7.09984	6.44032	2413.99	12.8169
pbpA	transpeptidase (penicillin-binding protein 2A)	BSU_25000	BSU25000	NC_000964.3	complement(2581771..2583921)	-1.28114	0.000706147	0.00398846	0.100118	0.790808	0.872609	25.4381	33.7269	33.0277	32.8618	106.61	135.281	157.491	103.418	46.8608	59.6464	90.8548	102.743
yqgE	putative efflux transporter	BSU_25010	BSU25010	NC_000964.3	complement(2584035..2585327)	-2.71054	4.97818e-09	6.36133e-08	-0.85195	0.0596313	0.140195	2.67096	3.11226	1.72638	6.15467	14.6158	14.9757	17.1406	27.4055	10.7431	9.2709	13.9948	65.4579
sodA	superoxide dismutase (Mn[2+]-dependent)	BSU_25020	BSU25020	NC_000964.3	complement(2585434..2586042)	0.167144	0.694916	0.822143	-1.22268	0.00412108	0.0165254	1895.13	2042.73	1975.48	1298.4	1313.17	986.722	975.177	1033.92	1235.79	1182.18	1991.54	1981.62
yqgA	cell wall protein	BSU_25050	BSU25050	NC_000964.3	complement(2587996..2588424)	0.803748	0.165421	0.319682	1.59228	0.00597019	0.0224727	171.068	173.275	171.03	380.277	394.335	592.013	597.553	732.24	42.0657	42.6052	29.39	516.256
yqfZ	factor involved in motility	BSU_25060	BSU25060	NC_000964.3	2588701..2589000	3.60665	3.91428e-09	5.09089e-08	1.30581	0.0397876	0.102288	6.83516	13.4138	9.38176	15.6039	4.40281	2.85283	2.18892	4.43218	0.7915	0	0.389145	2.09953
yqfX	conserved protein of unknown function expressed in germinating spores	BSU_25080	BSU25080	NC_000964.3	complement(2590282..2590671)	1.33129	0.000763096	0.00426133	1.32616	0.000729988	0.00384721	20.2011	20.6367	25.383	30.2075	29.96	34.5632	31.571	51.1406	6.08846	8.21671	6.28619	18.7746
yqfQ	hypothetical protein	BSU_25150	BSU25150	NC_000964.3	2595669..2596412	2.71133	3.06745e-08	3.5757e-07	1.52036	0.00193769	0.00894487	19.5829	15.325	18.1322	59.9827	7.78413	11.7909	11.9155	41.6411	2.0745	3.66905	3.29518	8.14836
tboG	-	-	-	NC_000964.3	complement(2608732..2608906)	-0.237158	0.476026	0.651803	-1.01967	0.00218125	0.00982337	118.408	196.098	206.306	197.947	159.662	158.944	149.629	173.615	219.132	269.925	117.411	274.888
recO	DNA double strand break repair and homologous recombination factor	BSU_25280	BSU25280	NC_000964.3	complement(2608946..2609713)	-0.0304452	0.941823	0.965239	-1.09907	0.00843074	0.0298822	390.52	438.977	490.698	546.644	286.95	285.562	264.317	537.316	536.272	485.252	304.78	646.67
era	maturation of 16S RNA and assembly of 30S ribosomal subunit GTPase	BSU_25290	BSU25290	NC_000964.3	complement(2610041..2610946)	-0.395361	0.332698	0.514845	-1.35172	0.00092717	0.00471791	408.823	362.49	398.28	422.735	354.266	229.785	204.577	480.276	544.353	536.968	381.672	700.16
cdd	cytidine/deoxycytidine deaminase	BSU_25300	BSU25300	NC_000964.3	complement(2610927..2611337)	-0.410958	0.290006	0.469385	-1.39659	0.000323941	0.00191723	510.733	416.667	475.818	462.042	409.874	261.336	261.632	529.112	669.02	602.959	484.585	793.643
yqfD	stage IV sporulation protein; putative UDP-glucose-4-epimerase	BSU_25350	BSU25350	NC_000964.3	complement(2615452..2616648)	2.83426	4.78371e-12	8.38679e-11	1.11161	0.00692253	0.0254535	31.196	44.8249	25.7023	19.5538	16.2973	16.2662	16.4581	8.55334	3.07475	4.36272	3.99874	6.31436
yqfC	conserved sporulation protein of unknown function	BSU_25360	BSU25360	NC_000964.3	complement(2616667..2616948)	2.79937	1.23315e-08	1.4972e-07	1.49734	0.00249005	0.0109686	22.197	35.2787	15.143	17.7065	15.853	15.1747	17.7559	8.01565	0.842021	3.78785	2.06992	6.70061
yqeW	putative Na+/anion cotransporter	BSU_25420	BSU25420	NC_000964.3	2620717..2621640	0.953782	0.00748377	0.0292087	1.73208	9.76241e-07	1.05927e-05	18.5713	25.7679	14.5999	13.4254	42.3347	61.1322	48.7711	41.6596	11.5641	7.96377	5.93825	13.9741
grpE	nucleotide exchange factor for DnaK activity	BSU_25480	BSU25480	NC_000964.3	complement(2627971..2628534)	1.0627	0.0124292	0.0443987	0.850702	0.0453355	0.112626	316.691	315.13	348.288	431.874	426.23	440.065	453.94	548.365	76.8345	107.743	100.598	487.051
yqxA	hypothetical protein	BSU_25520	BSU25520	NC_000964.3	complement(2632882..2633220)	3.81289	1.62399e-13	3.13567e-12	-0.0356088	0.948261	0.974002	35.6562	52.7585	24.621	14.9595	2.39772	2.20905	3.8742	5.29509	2.45155	3.15095	1.03313	3.01923
spoIIP	spore autolysin (stage II sporulation)	BSU_25530	BSU25530	NC_000964.3	complement(2633237..2634442)	4.1091	5.81598e-24	2.12429e-22	0.18796	0.649239	0.776517	66.1323	102.142	55.2862	32.4111	6.48711	4.96762	5.64928	9.70229	2.75647	3.73969	2.90407	6.59366
gpr	spore germination protease	BSU_25540	BSU25540	NC_000964.3	complement(2634505..2635611)	1.77863	1.09613e-05	9.06482e-05	0.378536	0.352764	0.515409	10.2367	14.0359	8.59184	9.65553	5.32339	5.31524	4.37488	9.8493	2.57398	2.35871	2.32011	5.68977
BSU_25565	hypothetical protein	BSU_25565	BSU25565	NC_000964.3	complement(2637179..2637328)	1.78003	0.00362124	0.0158402	0.257378	0.682199	0.800661	5.75592	3.72607	9.70527	26.0065	3.38678	3.56604	6.56677	9.30759	2.3745	2.37372	4.66974	3.14929
comEB	dCMP deaminase associated to DNA transport (competence)	BSU_25580	BSU25580	NC_000964.3	complement(2639877..2640446)	1.54996	1.54299e-05	0.000125239	-0.206271	0.568055	0.71021	34.4598	42.3595	39.3319	66.5219	18.5382	18.7686	15.5529	28.6926	14.1637	18.3234	11.8792	18.509
comEA	membrane bound high-affinity DNA-binding receptor	BSU_25590	BSU25590	NC_000964.3	complement(2640513..2641130)	2.16839	1.87294e-07	1.98287e-06	-2.77856	3.89289e-09	6.06825e-08	19.2097	25.1419	31.8798	38.631	1.31525	1.38487	1.7267	1.18335	6.72391	6.33759	7.93403	2.93016
comER	putative pyrroline-5'-carboxylate reductase	BSU_25600	BSU25600	NC_000964.3	2641214..2642035	2.80498	4.25168e-14	8.74889e-13	-2.66717	6.36951e-12	1.39593e-10	107.661	145.371	98.9418	140.093	3.95536	2.99339	3.59495	6.30858	19.6431	14.5831	20.5935	11.6853
cwlH	N-acetylmuramoyl-L-alanine amidase	BSU_25710	BSU25710	NC_000964.3	complement(2648903..2649655)	4.70444	1.52726e-34	1.21708e-32	1.62868	2.7868e-05	0.000217971	49.877	58.3404	55.293	133.452	10.6596	10.7976	10.901	19.6888	2.68038	2.99473	2.17053	3.34586
yqeC	putative catabolic 6-phospho-gluconate dehydrogenase (NAD[+]-dependent)	BSU_25730	BSU25730	NC_000964.3	complement(2650487..2651380)	1.0677	0.0103488	0.0382774	0.511135	0.217098	0.363637	3.86304	4.50129	3.90816	5.41075	2.61396	5.02597	3.85633	6.69289	1.59362	1.72586	1.56703	3.61076
spoIVCA	site-specific DNA recombinase; skin element	BSU_25770	BSU25770	NC_000964.3	complement(2653371..2654873)	1.44308	0.000334596	0.00209814	0.526985	0.19079	0.331877	8.90387	10.0403	5.87611	7.57874	5.88123	6.40607	6.49905	7.74084	2.13278	2.29001	1.70882	6.54792
arsR	transcriptional regulator (ArsR-arsenate); skin element	BSU_25810	BSU25810	NC_000964.3	complement(2657317..2657634)	-0.156027	0.802457	0.88616	-2.2492	0.000719393	0.00380496	3.05444	7.03032	6.10394	0.981377	1.27803	1.34568	1.54877	2.09065	5.97359	7.09129	4.77254	0.990342
phrE	regulator peptide of the activity of phosphatase RapE; skin element	BSU_25840	BSU25840	NC_000964.3	2660330..2660464	-0.133405	0.719321	0.835901	-1.81422	1.05378e-06	1.1323e-05	980.905	1028.39	1051.76	947.214	627.683	347.095	338.675	619.521	1062.37	1205.32	1063.66	1009.52
rttG	phage ribonuclease toxin; skin element	BSU_25860	BSU25860	NC_000964.3	2661102..2662697	-0.178116	0.674908	0.80785	-1.09275	0.0100826	0.0346013	82.4303	90.6303	93.2217	198.031	97.4017	77.1526	82.3418	108.222	85.7706	96.5252	66.1986	326.522
rttF	antitoxin factor of ribonuclease toxin RttG; skin element	BSU_25870	BSU25870	NC_000964.3	2662712..2663290	-0.29636	0.352929	0.534511	-1.48506	3.31417e-06	3.15524e-05	120.412	126.648	140.634	211.69	117.748	93.3084	91.725	93.4663	139.845	186.946	122.591	319.552
BSU_25875	hypothetical protein	BSU_25875	BSU25875	NC_000964.3	2663408..2663554	0.579646	0.1448	0.290062	-2.21576	8.63186e-08	1.09494e-06	60.9364	64.6359	75.9256	125.786	29.7207	12.372	11.168	17.6383	45.2286	55.7097	29.3844	98.5491
yqxJ	hypothetical protein; skin element	BSU_25880	BSU25880	NC_000964.3	complement(2663551..2663913)	-0.19673	0.715886	0.833837	-3.37866	4.16569e-10	7.26044e-09	1928.35	1776.81	1946.13	3202.45	632.852	140.284	95.4263	586.257	2043.51	2025.18	2001.04	4389.27
yqxI	hypothetical protein; skin element	BSU_25890	BSU25890	NC_000964.3	complement(2663929..2664408)	-0.175149	0.739287	0.848249	-3.21044	1.08134e-09	1.82018e-08	1233.03	1066.12	1275.23	2210.88	476.266	92.2714	67.5488	409.007	1263.68	1337.69	1387.79	2616.7
cwlA	N-acetylmuramoyl-L-alanine amidase; skin element	BSU_25900	BSU25900	NC_000964.3	complement(2664573..2665391)	2.20728	1.00078e-05	8.30757e-05	0.677766	0.185059	0.32549	2.89905	5.32295	3.31804	2.95312	2.10898	1.95936	2.00451	1.62351	0.289927	0.579662	0.71272	1.44198
asrH	-	-	-	NC_000964.3	complement(2678876..2679014)	-0.707764	0.106103	0.231566	-1.08489	0.013111	0.0424597	163.826	147.166	101.94	245.284	133.766	105.442	193.696	337.675	134.099	219.441	391.385	227.7
yqbF	hypothetical protein; skin element	BSU_26130	BSU26130	NC_000964.3	complement(2682885..2683196)	-1.46033	0.00180093	0.00895966	0.00349857	0.993532	0.996795	4.84272	1.79138	5.28813	3.75094	14.003	11.6582	17.6272	23.8656	12.938	15.5965	7.85774	7.5704
yqbE	putative phage capsid protein; skin element	BSU_26140	BSU26140	NC_000964.3	complement(2683207..2684142)	-1.51027	0.000315177	0.00199052	0.465623	0.243468	0.394522	2.76727	2.86621	2.17746	3.75094	15.6313	15.0871	14.9085	24.1497	12.0501	10.1441	4.98904	5.80398
yqbD	putative nucleic acid-binding protein; skin element	BSU_26150	BSU26150	NC_000964.3	complement(2684161..2685129)	-1.90844	2.35896e-05	0.000184274	0.382999	0.340717	0.502115	1.33651	0.461433	1.10173	1.44928	8.59801	5.8514	6.01446	12.6242	4.77841	4.89931	2.65052	4.71256
yqaN	putative Holliday junction resolvase; skin element	BSU_26250	BSU26250	NC_000964.3	complement(2692933..2693361)	1.56334	0.0037417	0.0162214	1.30299	0.0137578	0.0441986	1.76099	3.12677	2.48853	5.27404	3.07889	3.49123	4.40081	5.26903	0.276748	0.829971	0.544259	2.38582
yqaC	putative kinase / phosphatase; skin element	BSU_26370	BSU26370	NC_000964.3	complement(2700033..2700569)	0.152606	0.720454	0.836624	-1.39517	0.0011798	0.00581624	26.7297	17.4855	18.6153	22.6649	14.3796	7.17193	10.7	12.628	13.9286	15.9132	27.1749	15.5412
yrkO	putative integral inner membrane protein	BSU_26440	BSU26440	NC_000964.3	2705398..2706615	-0.0333119	0.929546	0.958717	-1.03651	0.00611732	0.0229115	6.1139	6.69958	6.29488	8.64748	6.25636	4.74301	4.91969	5.40377	7.70056	8.86733	3.163	9.69608
yrkH	putative sulfur transferase / hydrolase	BSU_26510	BSU26510	NC_000964.3	complement(2711109..2712242)	1.66338	0.000580738	0.00339762	1.53239	0.00131639	0.00639698	2.09376	3.74578	2.99545	1.78881	2.06074	4.71699	5.35649	2.98997	0.837566	1.04661	0.411794	1.18029
yrkF	putative rhodanese-related sulfur transferase	BSU_26530	BSU26530	NC_000964.3	complement(2712577..2713134)	0.502822	0.654444	0.794139	2.42219	0.0122074	0.0401203	0.193411	0	0.347859	0.27964	0.546255	2.30067	2.20658	0.357434	0.425538	0.212699	0	0
yrkE	putative protein involved in sulfur metabolism (DsrE-like)	BSU_26540	BSU26540	NC_000964.3	complement(2713320..2713802)	-0.898132	0.468157	0.645693	2.5494	0.00339982	0.014027	0	0.231433	0.200937	0	1.05179	3.54389	3.05906	0.825873	0.737422	0	0	0.163007
blt	efflux transporter (promiscuous, acetylated polyamines efflux)	BSU_26590	BSU26590	NC_000964.3	2716973..2718175	2.01131	1.28339e-05	0.000105142	-0.322389	0.490535	0.641725	7.53581	22.3936	17.2646	5.44774	3.96954	4.89108	3.2752	4.47639	5.23061	3.15706	1.64974	3.92679
bltD	spermine/spermidine acetyltransferase	BSU_26600	BSU26600	NC_000964.3	2718344..2718802	2.581	3.79746e-05	0.000286476	0.0178496	0.97753	0.988489	10.8159	52.6033	49.2664	3.05959	10.1825	9.08991	5.36501	6.8076	12.157	4.1372	1.7804	2.22989
yrzO	hypothetical protein	BSU_26619	BSU26619	NC_000964.3	complement(2720526..2720669)	0.982253	0.422693	0.604657	3.8238	0.000353792	0.00206933	0.749469	0.776264	0.673977	1.0836	1.41116	11.8868	20.5212	6.00192	0.824479	0	0.810719	0
yrdR	putative efflux transporter	BSU_26620	BSU26620	NC_000964.3	complement(2720687..2721652)	1.28125	0.0494138	0.128458	4.69087	5.95337e-14	1.56878e-12	0.670333	0.578582	1.6075	3.14985	4.52272	33.9992	41.0423	16.7239	0.368711	1.47436	0.120853	0.48902
yrdP	putative oxidoreductase	BSU_26640	BSU26640	NC_000964.3	complement(2722767..2723804)	0.243011	0.589532	0.750049	1.46409	0.000653149	0.00350484	1.35164	1.72304	2.43099	2.55555	4.69842	5.97776	8.936	9.28709	1.94444	1.82945	0.787288	2.50305
czcD	potassium/proton-divalent cation antiporter	BSU_26650	BSU26650	NC_000964.3	complement(2723892..2724827)	0.60702	0.320516	0.503033	2.31533	4.20535e-05	0.000317157	0.230606	0.835977	0.518444	1.75044	1.73681	4.68615	4.56026	5.89537	0.380529	0.507204	0	1.34585
gltR	transcriptional regulator (LysR family)	BSU_26670	BSU26670	NC_000964.3	2725837..2726727	0.811234	0.0529493	0.13548	1.1749	0.00414073	0.0165742	4.48167	3.38733	2.61421	5.95435	4.90342	7.6844	10.1339	9.55083	2.53173	2.26449	0.917177	3.88801
azlB	transcriptional repressor of the azlBCD operon	BSU_26720	BSU26720	NC_000964.3	complement(2729753..2730226)	-0.14296	0.744638	0.84905	1.18106	0.00409885	0.0164511	3.64299	3.06575	3.07129	4.44415	9.00283	10.8335	15.7589	18.7947	3.0057	4.75745	1.72406	6.64407
cypA	cytochrome P450	BSU_26740	BSU26740	NC_000964.3	complement(2731107..2732339)	1.2805	0.000356302	0.00221829	0.513955	0.151762	0.282465	13.1294	16.7718	7.79255	13.6676	8.24034	12.5809	12.6489	12.9407	5.4885	5.87172	3.88198	6.38542
yrdC	putative hydrolase	BSU_26760	BSU26760	NC_000964.3	complement(2732980..2733543)	0.457057	0.318728	0.50107	1.33923	0.00310126	0.0131633	6.88874	9.51337	9.80852	26.1448	32.2465	36.6088	39.5869	33.0056	3.15758	6.52351	3.31187	29.734
yrdA	hypothetical protein	BSU_26780	BSU26780	NC_000964.3	complement(2734953..2735456)	0.549593	0.136398	0.279101	-1.36574	0.000223143	0.00139331	130.408	168.782	150.971	246.752	86.4838	50.3067	43.8111	97.3497	105.769	117.273	80.377	187.301
yrpB	putative anionic nitroalkane monoxygenase	BSU_26800	BSU26800	NC_000964.3	2736915..2737958	0.420098	0.249921	0.425069	-1.11601	0.00229206	0.0102702	58.2002	56.7476	55.6845	51.4899	34.7437	25.8231	26.0249	32.0951	51.6295	50.3619	32.8761	30.1656
murI	glutamate racemase	BSU_26810	BSU26810	NC_000964.3	2738308..2739105	-1.65157	0.00059194	0.00342731	-1.17641	0.0135519	0.0436958	7.84407	5.32295	8.39178	16.8162	15.406	13.9424	17.8982	32.8248	19.1924	18.5911	8.33883	93.7288
yrpD	putative lipoprotein	BSU_26820	BSU26820	NC_000964.3	2739486..2740193	-0.442843	0.33366	0.515035	-1.21466	0.00800796	0.0286128	852.261	893.151	921.864	748.017	872.813	505.441	525.435	1222.32	1140.8	952.672	1347.83	1067.67
yrpDX	expressed polypeptide of unknown function	BSU_26826	BSU26826	NC_000964.3	2740769..2740846	1.62745	0.00168268	0.008487	-0.851204	0.131525	0.255154	19.3709	34.3945	26.1296	37.0092	14.3287	9.60089	5.26184	4.26172	16.7433	6.08645	10.477	6.05632
BSU_26827	hypothetical protein	BSU_26827	BSU26827	NC_000964.3	complement(2741133..2741294)	2.12939	0.00174583	0.00872516	0.387419	0.587009	0.723741	3.99717	7.59014	2.39636	11.5584	3.76309	1.98114	1.52009	4.10387	2.19861	2.19789	0.720639	0.972002
zinT	lipoprotein buffering protein for Zn2+ transport	BSU_26830	BSU26830	NC_000964.3	complement(2741357..2742112)	1.74907	6.24316e-05	0.000454547	0.595816	0.177827	0.316543	2.99788	3.10506	3.97967	7.01762	3.4943	2.26415	1.73724	4.13319	1.57044	0.941951	0.772114	1.87458
yrpG	putative aldo-keto reductase	BSU_26850	BSU26850	NC_000964.3	2742909..2743889	-0.326405	0.363428	0.545964	-1.78577	8.33648e-07	9.13504e-06	14.1918	13.5597	14.3452	10.339	8.59641	6.76131	8.45112	5.89602	18.1537	15.2441	17.4937	14.045
csn	chitosanase	BSU_26890	BSU26890	NC_000964.3	complement(2747984..2748817)	-0.764058	0.1827	0.341772	-2.45067	1.92303e-05	0.000156207	1499.54	1460	1508.74	1721.11	1084.62	242.44	145.764	1479.92	3448.29	2250.19	2194.61	2526.51
yraL	hypothetical protein	BSU_26900	BSU26900	NC_000964.3	2749260..2749523	-0.20248	0.55962	0.726819	-1.18839	0.000623234	0.00338535	150.439	149.466	161.387	127.668	137.78	108.197	94.5217	121.633	255.439	129.475	94.1908	240.67
yraJ	hypothetical protein	BSU_26920	BSU26920	NC_000964.3	complement(2750883..2751239)	0.39866	0.26036	0.437593	-1.68386	2.21976e-06	2.21326e-05	182.896	183.485	164.201	207.833	59.4821	65.3275	67.1393	76.539	121.386	143.952	163.179	102.55
yraI	hypothetical protein	BSU_26930	BSU26930	NC_000964.3	complement(2751292..2751651)	0.416358	0.231992	0.404813	-1.64541	2.68055e-06	2.61535e-05	138.802	120.166	118.89	161.24	49.955	45.1699	43.7785	58.9111	91.6821	118.356	108.961	63.6419
yraH	putative lyase	BSU_26940	BSU26940	NC_000964.3	complement(2752167..2752553)	-0.871397	0.030296	0.0878223	-1.08241	0.00519897	0.0201012	2.78872	3.17727	4.01252	4.43522	5.51336	3.87012	4.03	5.66907	6.44244	7.05368	3.92162	9.76523
adhA	putative aldehyde dehydrogenase; carbonyl stress response	BSU_27010	BSU27010	NC_000964.3	2756312..2757361	-0.95088	0.00943897	0.0354204	-1.55503	2.11932e-05	0.000170276	12.9508	11.604	14.9738	13.7463	11.8053	12.7359	12.2736	16.9056	25.6672	23.059	22.6816	33.5924
sufL	deglycase; general stress protecting enzyme; protects against methylglyoxal toxicity	BSU_27020	BSU27020	NC_000964.3	2757492..2758001	-0.135063	0.717975	0.835382	-1.07391	0.00409851	0.0164511	82.3182	88.7681	100.859	110.604	93.4352	64.6083	70.9791	75.6078	76.1237	64.4627	92.4792	210.57
yrhP	putative amino acid exporter	BSU_27100	BSU27100	NC_000964.3	complement(2768042..2768674)	1.05915	0.00270036	0.0124194	3.36549	8.36396e-22	4.20764e-20	33.4171	34.965	43.85	71.1173	230.333	366.914	437.655	335.25	19.6937	36.3745	12.3567	18.9057
cypB	cytochrome P450 CYP102A3	BSU_27160	BSU27160	NC_000964.3	complement(2773890..2777054)	-0.133901	0.747168	0.851271	-1.05456	0.0111255	0.0373126	48.6253	35.5301	56.6677	108.167	70.9779	41.2377	41.185	39.4065	59.9815	93.9737	42.1605	73.5829
yrhE	putative formate dehydrogenase	BSU_27220	BSU27220	NC_000964.3	2781209..2784151	-0.179891	0.584952	0.746389	-1.26531	0.000123518	0.000838622	28.1635	26.5117	29.4819	27.1199	18.8154	21.1927	21.2812	20.1504	39.6153	42.8689	19.1201	26.4581
yrhD	hypothetical protein	BSU_27230	BSU27230	NC_000964.3	2784170..2784652	-0.181061	0.63475	0.781272	-1.20499	0.00161844	0.00762217	19.4396	29.1605	25.519	18.0915	14.5148	16.612	18.0144	21.6103	34.413	30.9615	21.0283	17.9307
mccB	cystathionine gamma-lyase and homocysteine gamma-lyase for reverse transsulfuration pathway	BSU_27250	BSU27250	NC_000964.3	complement(2785001..2786140)	1.07633	0.00983785	0.0367039	-1.22963	0.0032653	0.0136828	98.1726	119.234	109.227	42.8423	39.3045	22.3347	19.7291	37.2653	59.1542	36.0222	13.0056	96.1361
mccA	cystathionine beta-synthase for the reverse transsulfuration pathway	BSU_27260	BSU27260	NC_000964.3	complement(2786142..2787065)	1.05759	0.0113321	0.041253	-0.866907	0.0387502	0.0999692	55.4802	55.1652	42.3293	21.1936	22.9817	14.4726	11.5487	23.8877	27.3684	19.9094	7.07537	41.3259
yrrT	putative AdoMet-dependent methyltransferase	BSU_27280	BSU27280	NC_000964.3	complement(2787846..2788487)	1.3762	0.000851666	0.00468363	-0.16102	0.696834	0.812465	107.251	121.184	105.67	37.0653	54.1252	48.1582	45.0059	57.4734	56.4036	33.6461	10.0014	62.9122
pbpI	penicillin-binding protein PBP4B	BSU_27310	BSU27310	NC_000964.3	complement(2789686..2791440)	1.1121	0.00182389	0.00905336	-0.767291	0.0320346	0.0864213	42.493	55.8592	33.5675	28.496	13.7208	17.7997	18.9426	18.2212	21.9185	23.8048	11.9072	19.5148
udk	uridine kinase	BSU_27330	BSU27330	NC_000964.3	complement(2792218..2792853)	-0.162957	0.648622	0.790284	1.15311	0.0012	0.00588957	49.2104	55.0122	57.6823	59.2506	68.2148	230.952	257.483	307.117	69.6296	55.6107	39.4652	96.0632
yrrO	putative hydrolase large subunit	BSU_27340	BSU27340	NC_000964.3	complement(2792860..2794128)	-0.385733	0.430266	0.61249	1.22414	0.012183	0.0400998	45.1595	45.3647	46.7291	51.5211	58.6881	232.172	251.752	363.586	66.3326	58.922	32.9347	107.334
yrrN	putative hydrolase small subunit	BSU_27350	BSU27350	NC_000964.3	complement(2794147..2795076)	-0.59916	0.144954	0.290107	1.574	0.000115995	0.000797374	19.728	19.5919	19.828	30.6205	36.5991	136.315	160.109	295.527	32.5536	33.181	14.436	67.8113
yrrM	putative acyl-CoA O-methyltransferase	BSU_27360	BSU27360	NC_000964.3	complement(2795082..2795735)	-0.444397	0.341165	0.522476	1.97326	1.95462e-05	0.000158482	14.0268	14.3573	13.0591	24.4556	29.3624	106.818	129.152	278.638	18.5167	17.7847	7.85431	56.4609
glnQ	glutamine ABC transporter (ATP-binding protein)	BSU_27430	BSU27430	NC_000964.3	2802358..2803086	4.45865	1.35703e-23	4.9156e-22	-0.142911	0.759058	0.854396	54.776	70.5346	42.2026	24.7222	2.6481	2.64151	2.81497	4.37747	3.09434	2.6049	0.480426	3.34801
glnH	glutamine ABC transporter (glutamine-binding lipoprotein)	BSU_27440	BSU27440	NC_000964.3	2803108..2803929	6.57371	1.44826e-36	1.44266e-34	0.546075	0.327524	0.489848	57.638	90.024	48.6444	26.3861	0.98884	1.17133	1.39804	1.77934	0.866606	0.43316	0.284048	0.862031
glnM	glutamine ABC transporter (permease)	BSU_27450	BSU27450	NC_000964.3	2803990..2804640	5.49343	1.90379e-19	5.48969e-18	1.01212	0.115563	0.231806	21.22	35.0285	20.1261	9.58765	0.780364	0.986003	1.63917	2.5531	0.182373	0.546939	0.358659	0.846583
glnP	glutamine ABC transporter (permease)	BSU_27460	BSU27460	NC_000964.3	2804657..2805313	5.42536	5.31415e-17	1.33097e-15	0.453668	0.517145	0.666105	19.5478	30.1148	17.1356	5.5813	0.927885	0.488499	1.37432	0.809531	0.361416	0.541944	0.355384	0.479344
yrzQ	hypothetical protein	BSU_27468	BSU27468	NC_000964.3	complement(2805348..2805479)	2.50473	0.000103172	0.00071551	-0.821298	0.288689	0.448588	13.0816	12.7025	6.61723	8.86585	1.53944	1.62093	1.24371	1.51097	1.79886	1.79827	2.65326	1.19291
yrzR	hypothetical protein	BSU_27469	BSU27469	NC_000964.3	complement(2805501..2805692)	1.10633	0.00482556	0.0200859	-0.896431	0.0251464	0.0714525	66.328	47.7403	48.0209	69.8924	16.4047	18.9446	15.8184	37.0503	27.8262	28.4351	27.9698	21.7334
yrrD	hypothetical protein	BSU_27470	BSU27470	NC_000964.3	complement(2805704..2806228)	0.769724	0.0491718	0.128057	-1.02134	0.00954204	0.0331315	43.5806	43.6482	40.3	60.6323	17.4177	14.0604	15.1661	36.3439	27.8156	25.9978	29.3527	22.6449
ssrSB	-	-	-	NC_000964.3	complement(2814491..2814691)	-0.454258	0.313312	0.495042	-2.01017	8.15876e-06	7.19498e-05	2550.43	2722.81	1363.08	2199.68	1177.79	925.575	1199.82	1348.51	1853.53	2814.21	4334.03	2182.17
aspS	aspartyl-tRNA synthetase, promiscuous (also recognizes tRNAasn)	BSU_27550	BSU27550	NC_000964.3	complement(2814743..2816521)	-1.47594	0.000555737	0.00327832	-0.740392	0.0832297	0.180712	217.121	177.318	178.666	324.314	484.601	754.402	722.059	291.082	676.713	775.961	311.71	805.688
hisS	histidyl-tRNA synthetase	BSU_27560	BSU27560	NC_000964.3	complement(2816535..2817809)	-1.40723	0.000741056	0.00415883	-0.14105	0.734847	0.837151	53.4962	44.9758	40.648	108.065	179.3	275.55	288.423	138.076	126.733	167.37	75.4484	328.637
tboH	-	-	-	NC_000964.3	complement(2817899..2818131)	1.03475	0.0667845	0.162983	1.70411	0.00249797	0.0109816	82.4481	91.1527	78.3086	379.382	224.138	275.029	323.407	621.457	23.4393	26.9972	17.0355	292.289
dtd	gly-tRNA(Ala) deacylase / D-Tyr-tRNATyr deacylase	BSU_27590	BSU27590	NC_000964.3	complement(2820077..2820475)	-1.1692	0.000464169	0.00280228	-0.887106	0.00777203	0.0279058	137.406	120.747	118.458	196.515	217.212	305.393	317.024	219.61	378.194	423.58	203.35	272.307
rsh	GTP pyrophosphokinase (RelA/SpoT)	BSU_27600	BSU27600	NC_000964.3	complement(2820529..2822733)	-1.16039	0.00654462	0.0261487	-0.51578	0.226628	0.374314	97.3515	81.6186	91.4628	182.47	230.762	272.184	279.497	278.564	271.533	312.512	153.434	268.047
yrvD	hypothetical protein	BSU_27630	BSU27630	NC_000964.3	complement(2825846..2826169)	0.859585	0.0275497	0.0818093	1.48718	0.0001237	0.000838622	33.9759	53.476	50.6232	58.033	78.0841	109.623	100.326	180.16	17.9553	20.5136	10.4493	73.6292
comN	post-transcriptional regulator	BSU_27660	BSU27660	NC_000964.3	complement(2829152..2829448)	1.17547	0.00362101	0.0158402	0.259215	0.521488	0.670333	63.228	62.4775	51.9575	68.2999	55.7621	47.187	40.9041	56.1858	16.7894	14.7858	22.7984	61.7663
spoVB	involved in spore cortex synthesis (stage V sporulation); translocase with flippase function for peptidoglycan synthesis	BSU_27670	BSU27670	NC_000964.3	2829564..2831120	1.18858	0.000581386	0.00339762	-1.28416	0.000209292	0.00131985	135.372	130.664	111.452	115.802	46.3969	34.7672	28.0996	27.7118	49.4878	48.9379	61.3335	51.0723
yrbG	hypothetical protein	BSU_27680	BSU27680	NC_000964.3	complement(2831124..2831780)	3.62972	1.62069e-13	3.13567e-12	-0.288951	0.586021	0.722852	15.7697	22.4585	11.8177	10.8064	0.61859	2.11683	1.99902	1.51787	1.08425	1.26454	0.355384	2.39672
yrzE	putative transporter	BSU_27690	BSU27690	NC_000964.3	2831915..2832367	2.26631	1.5769e-09	2.1803e-08	-1.03446	0.00766497	0.0276777	60.037	82.6644	42.8489	36.3402	7.40157	7.79334	7.9729	12.0344	10.2214	12.838	10.0508	14.7731
bofC	bypass of forespore C, intercompartmental signaling factor	BSU_27750	BSU27750	NC_000964.3	complement(2836909..2837421)	2.24541	1.9025e-08	2.27832e-07	0.891029	0.0259613	0.0732976	75.1047	141.198	109.728	42.1275	62.19	54.6376	57.2833	54.3007	22.6804	22.6729	17.0678	16.8821
csbX	putative catecholate siderophose exporter	BSU_27760	BSU27760	NC_000964.3	complement(2837469..2838776)	1.47421	0.000117344	0.000811231	0.93136	0.0149334	0.0471205	70.4639	108.278	91.2652	32.9853	105.41	72.9567	75.7463	75.4793	32.4043	38.0194	19.725	22.5121
yrzF	putative serine/threonine-protein kinase	BSU_27785	BSU27785	NC_000964.3	2840110..2840757	-0.830094	0.0258538	0.0780617	-1.36892	0.000234758	0.00145353	45.9674	49.1634	52.1209	45.6318	70.4011	31.5331	25.2081	78.0762	102.968	75.6439	72.6044	95.4992
BSU_27786	hypothetical protein	BSU_27786	BSU27786	NC_000964.3	complement(2840803..2840925)	-4.73575	4.60763e-06	4.03098e-05	-2.19783	0.00693605	0.0254821	2.63228	0	0	0.634305	7.43439	5.2186	4.00413	15.6748	3.86098	2.89478	62.6429	6.40099
alaP	sodium/proton-dependent alanine transporter	BSU_27810	BSU27810	NC_000964.3	2841611..2843065	5.71953	1.91277e-35	1.64386e-33	4.54925	4.96441e-23	2.89177e-21	827.562	519.114	583.717	1251.69	119.759	649.461	703.22	687.537	16.646	19.7402	7.14102	17.9109
yrbC	putative factor regulating gene expression	BSU_27820	BSU27820	NC_000964.3	complement(2843106..2843828)	1.07194	0.0234354	0.072572	1.58477	0.000737216	0.00388069	8.80704	8.03965	10.4704	27.4093	11.1019	26.3384	30.9946	47.8161	3.44844	3.44731	3.71383	17.2057
sgpA	spore germination protein	BSU_27830	BSU27830	NC_000964.3	complement(2843931..2844527)	2.01842	7.75157e-06	6.53368e-05	-0.521424	0.257211	0.410186	21.6932	26.2135	19.5081	36.8534	2.72304	5.37594	4.26235	14.8111	5.56834	4.37368	5.08431	11.3417
safA	morphogenetic protein associated with SpoVID	BSU_27840	BSU27840	NC_000964.3	complement(2844675..2845838)	4.63996	2.37528e-29	1.21056e-27	-1.07403	0.0102387	0.0350283	283.346	407.659	204.361	182.112	7.3322	4.4116	4.37221	16.3351	8.46579	8.25907	8.42479	22.0504
nadA	quinolinate synthetase	BSU_27850	BSU27850	NC_000964.3	complement(2845955..2847061)	3.40386	1.68622e-17	4.3732e-16	-0.57993	0.157057	0.289464	47.8685	68.7657	32.7016	37.6354	4.40557	3.18914	2.89187	7.86743	4.18272	4.07413	3.48016	6.7566
BSU_27935	hypothetical protein	BSU_27935	BSU27935	NC_000964.3	2854637..2854759	0.047029	0.913687	0.952185	1.47216	0.000462122	0.00259621	27.2002	24.5375	26.0385	37.424	55.3449	134.814	140.145	148.1	28.9573	22.1933	9.49135	58.8891
spoIVFB	membrane metalloprotease [proteolysis of pro-sigma(K)]	BSU_27970	BSU27970	NC_000964.3	complement(2855973..2856839)	4.40522	1.51544e-29	8.00261e-28	0.456277	0.251786	0.404582	81.9074	106.496	59.6645	54.4427	6.32824	9.25444	10.3198	4.90761	3.42344	2.87474	2.15444	6.90155
spoIVFA	regulator of SpoIVFB (stage IV sporulation)	BSU_27980	BSU27980	NC_000964.3	complement(2856832..2857626)	4.76751	5.81961e-33	3.86475e-31	0.525399	0.196176	0.338189	109.553	150.589	75.3227	70.2666	6.00674	9.1506	12.4934	6.10471	4.03217	3.73226	1.90901	6.33819
spoIIB	spatial and temporal regulator of the dissolution of septal peptidoglycan during engulfment (stage II sporulation)	BSU_28060	BSU28060	NC_000964.3	complement(2863294..2864292)	3.53309	1.38288e-18	3.78821e-17	-2.20429	7.0162e-08	9.16245e-07	307.134	250.083	198.38	291.929	13.12	5.78277	6.24468	4.5919	39.9315	26.8498	9.34883	15.6834
comC	membrane prepilin peptidase	BSU_28070	BSU28070	NC_000964.3	complement(2864426..2865172)	2.15627	1.41703e-07	1.53733e-06	-0.846983	0.0448199	0.111722	17.7705	17.2087	18.3192	48.9841	3.94444	6.73109	4.72509	3.55999	6.1985	5.7198	4.53221	5.79688
yszA	hypothetical protein	BSU_28099	BSU28099	NC_000964.3	2869754..2869945	2.5321	6.84682e-05	0.000494392	1.08305	0.0941525	0.199242	7.30733	13.9728	7.58224	15.8477	2.11674	2.78597	3.42019	15.9282	1.23672	1.85447	1.21608	3.28051
cotN	spore coat protein	BSU_28100	BSU28100	NC_000964.3	complement(2869964..2870989)	4.16613	4.98365e-26	2.06069e-24	-0.315292	0.430287	0.589381	169.143	235.44	120.985	75.2059	11.3883	10.0099	8.16046	13.154	7.52157	6.3623	7.85118	13.8127
spoVID	morphogenetic spore protein (stage VI sporulation)	BSU_28110	BSU28110	NC_000964.3	complement(2871022..2872749)	4.16147	6.93251e-20	2.03927e-18	0.0559348	0.90265	0.943796	216.909	326.096	156.026	103.349	20.5794	16.5301	12.2082	24.6617	10.0999	7.62392	9.59351	21.3689
hemL	glutamate-1-semialdehyde 2,1-aminomutase	BSU_28120	BSU28120	NC_000964.3	complement(2872880..2874172)	-0.681393	0.0884814	0.203044	-1.94816	1.11679e-06	1.18847e-05	525.595	523.379	489.692	439.395	454.268	331.617	255.523	225.465	971.929	763.518	658.928	808.756
hemB	delta-aminolevulinic acid dehydratase (porphobilinogen synthase)	BSU_28130	BSU28130	NC_000964.3	complement(2874202..2875176)	-0.755962	0.0519549	0.133716	-1.94226	5.97302e-07	6.6606e-06	189.392	235.373	238.899	206.291	198.934	161.514	121.569	105.622	448.841	398.054	257.075	398.425
hemD	uroporphyrinogen III cosynthase	BSU_28140	BSU28140	NC_000964.3	complement(2875173..2875961)	-0.867627	0.00841814	0.0322524	-1.95607	2.92387e-09	4.67292e-08	83.8494	100.448	101.85	95.2253	90.2712	66.1684	51.7061	67.6624	209.612	201.721	104.167	205.562
hemC	porphobilinogen deaminase (hydroxymethylbilane synthase)	BSU_28150	BSU28150	NC_000964.3	complement(2875951..2876895)	-1.03297	0.00810732	0.0313354	-2.08308	9.41165e-08	1.18705e-06	132.592	151.882	155.798	153.067	139.234	101.887	80.0868	119.247	374.769	358.946	170.606	355.42
hemX	negative effector of the concentration of glutamyl-tRNA reductase HemA	BSU_28160	BSU28160	NC_000964.3	complement(2876928..2877758)	-1.02128	0.0151893	0.0520115	-2.04971	1.10716e-06	1.18106e-05	124.028	140.03	160.82	141.58	125.69	93.4638	69.8362	140.246	341.459	316.067	168.864	377.365
hemA	glutamyl-tRNA reductase	BSU_28170	BSU28170	NC_000964.3	complement(2877766..2879133)	-1.06876	0.0226883	0.0709949	-1.89514	5.33376e-05	0.000393543	329.214	267.117	293.996	426.94	374.774	192.926	137.528	422.758	696.815	632.557	483.359	1043.83
ysxD	putative integral inner membrane protein	BSU_28180	BSU28180	NC_000964.3	2879363..2879860	0.545419	0.173093	0.330141	1.49563	0.000140271	0.000935213	10.619	13.0188	12.4726	12.5332	19.7902	33.727	39.5589	52.7323	5.72169	11.9162	4.92292	12.1735
lonB	spore-specific ATP-dependent protease LonB	BSU_28210	BSU28210	NC_000964.3	complement(2882971..2884629)	3.49155	1.04977e-18	2.89379e-17	2.00689	3.9891e-07	4.56324e-06	55.6857	81.3267	52.1827	27.2762	16.7195	32.2427	33.6453	41.7571	4.29385	3.86319	3.30738	9.82373
tig	prolyl isomerase (trigger factor)	BSU_28230	BSU28230	NC_000964.3	complement(2886315..2887589)	-0.124204	0.768688	0.86429	1.15085	0.0064164	0.0238501	291.859	294.842	263.374	486.474	649.385	1374.98	1476.88	1425.76	273.673	336.044	199.7	761.819
leuD	3-isopropylmalate dehydratase (small subunit)	BSU_28250	BSU28250	NC_000964.3	complement(2888940..2889539)	-1.5321	0.00267878	0.0123461	-1.45227	0.00441947	0.0175314	359.745	387.139	371.874	252.783	793.014	660.075	583.075	211.304	924.076	1157.19	1247.99	370.697
leuC	3-isopropylmalate dehydratase (large subunit)	BSU_28260	BSU28260	NC_000964.3	complement(2889552..2890970)	-1.43781	0.00254843	0.0118681	-1.26261	0.00804476	0.0287118	306.582	354.016	318.927	254.347	728.336	631.861	564.817	226.107	774.599	981.855	1013.18	356.154
leuB	3-isopropylmalate dehydrogenase	BSU_28270	BSU28270	NC_000964.3	complement(2891020..2892117)	-1.42817	0.00221968	0.010621	-1.19528	0.010448	0.0354977	397.391	475.735	424.186	319.041	985.775	869.881	752.742	331.627	1047.44	1272.14	1269.19	522.156
ilvC	acetohydroxy-acid isomeroreductase (NADP-dependent)	BSU_28290	BSU28290	NC_000964.3	complement(2893681..2894709)	-1.36599	0.00363591	0.0158578	-1.12899	0.0162259	0.0502321	630.551	661.676	624.288	491.318	1661.5	1122.73	1006.63	584.195	1430.12	1725.5	1917.82	745.622
ilvH	acetohydroxy-acid synthase (small subunit)	BSU_28300	BSU28300	NC_000964.3	complement(2894733..2895251)	-1.33616	0.00389791	0.0167825	-1.04662	0.0236887	0.0684529	229.779	251.348	218.228	147.17	609.816	418.237	384.485	192.659	484.737	620.185	652.099	269.115
ilvB	acetohydroxy-acid synthase (large subunit)	BSU_28310	BSU28310	NC_000964.3	complement(2895248..2896972)	-1.3308	0.00188406	0.00928891	-0.757862	0.0767004	0.169607	393.655	324.978	300.554	332.159	1078.94	795.259	705.785	503.804	706.156	874.629	982.879	702.884
ysnE	putative indole acetic acid N-acetyltransferase	BSU_28330	BSU28330	NC_000964.3	2898292..2898747	2.12556	0.000454995	0.00275068	3.68559	7.05118e-10	1.21461e-08	8.04693	6.1284	7.23639	15.7408	5.12473	26.0415	23.9414	113.866	2.60362	1.82193	1.28008	2.76253
gerM	germination (cortex hydrolysis) and sporulation (stage II, multiple polar septa) lytic enzyme	BSU_28380	BSU28380	NC_000964.3	complement(2902002..2903102)	5.28463	2.26434e-38	2.42064e-36	0.508571	0.21943	0.365883	143.702	193.816	105.427	106.719	6.18295	8.45356	7.75368	9.11798	1.29401	2.80275	1.90861	10.0114
gerE	transcriptional regulator required for the expression of late spore coat genes	BSU_28410	BSU28410	NC_000964.3	complement(2904727..2904951)	2.91481	5.52292e-12	9.56796e-11	0.23384	0.580727	0.719328	1451.45	1535.64	1460.54	2992.48	289.457	287.661	312.287	866.344	175.185	249.504	223.629	317.378
sdhB	succinate dehydrogenase (iron-sulfur protein)	BSU_28430	BSU28430	NC_000964.3	complement(2905571..2906332)	-0.492509	0.252136	0.427179	-1.37548	0.00138284	0.00669601	887.183	983.301	1056.12	884.733	741.491	877.05	982.107	609.949	1095.01	2004.11	1336.58	704.767
yslB	hypothetical protein	BSU_28460	BSU28460	NC_000964.3	2909030..2909476	-1.35004	1.94573e-05	0.000155623	-0.858251	0.00645629	0.0239581	108.648	100.029	100.31	136.665	230.028	189.551	208.242	332.86	273.041	310.123	242.889	302.775
lysCA	aspartokinase II alpha subunit (aa 1->408)	BSU_28470	BSU28470	NC_000964.3	complement(2909520..2910746)	-1.23829	0.000293526	0.0018754	-1.09896	0.00128541	0.00626708	57.5241	37.1696	34.012	69.1175	86.9466	80.9117	81.3488	80.6787	110.984	93.9233	121.501	124.419
etfA	electron transfer flavoprotein (alpha subunit)	BSU_28520	BSU28520	NC_000964.3	complement(2915365..2916342)	0.67463	0.0979295	0.218658	-1.2416	0.00236334	0.0105682	98.8748	124.126	130.098	52.1725	56.2039	44.849	43.1406	24.948	74.7798	89.9245	55.865	31.1548
etfB	electron transfer flavoprotein (beta subunit)	BSU_28530	BSU28530	NC_000964.3	complement(2916378..2917151)	0.542747	0.170737	0.327072	-1.11233	0.00506121	0.0196716	117.405	123.48	147.084	61.7906	76.5307	52.1085	57.3744	38.7387	90.0408	113.626	58.6734	50.7589
fadB	enoyl-CoA hydratase	BSU_28540	BSU28540	NC_000964.3	complement(2917166..2917942)	0.59546	0.115964	0.246614	-1.09295	0.00396074	0.0159838	147.648	162.998	180.74	79.124	87.8732	70.0817	69.0906	52.1081	111.849	140.071	65.6589	69.41
fadR	transcriptional regulator of fatty acids degradation [FadR-long-chain (C14-C20) acyl-CoAs]	BSU_28550	BSU28550	NC_000964.3	complement(2917957..2918541)	0.584613	0.138924	0.281639	-1.03992	0.00858265	0.0303963	150.724	160.699	170.05	83.6209	85.6247	73.5154	76.0511	53.6408	112.434	130.047	71.8422	68.3691
lcfA	long chain acyl-CoA ligase (degradative)	BSU_28560	BSU28560	NC_000964.3	complement(2918646..2920328)	0.0282154	0.94245	0.965356	-1.10225	0.0048066	0.0188475	173.011	157.611	174.037	136.105	139.093	106.155	103.593	106.301	177.982	213.254	117.992	122.613
rnhC	ribonuclease HIII	BSU_28620	BSU28620	NC_000964.3	2926031..2926972	-1.20744	0.000830473	0.00457282	0.0416964	0.907562	0.946696	14.3211	21.1223	22.1511	56.4026	92.3275	96.1923	90.6243	118.709	59.7406	64.5086	36.5598	106.648
araP	arabinose/arabinan permease	BSU_28740	BSU28740	NC_000964.3	complement(2940697..2941638)	1.39513	0.00109491	0.00583109	-0.229189	0.602577	0.736299	3.20792	4.98391	4.53325	2.56752	2.04932	1.81709	2.35275	1.4821	1.76449	2.26788	0.867521	1.17012
egsA	sn-glycerol-1-phosphate dehydrogenase [NAD+] (catabolic)	BSU_28760	BSU28760	NC_000964.3	complement(2943006..2944190)	1.50207	0.00272906	0.0125251	-0.508493	0.324137	0.487417	3.82514	4.71654	5.24167	1.5143	2.22927	1.26391	1.3854	1.12207	1.40266	2.00314	1.37925	0.664407
araL	glycolytic and pentose phosphate intermediates phosphatase	BSU_28770	BSU28770	NC_000964.3	complement(2944187..2945005)	1.47691	0.00823331	0.0317384	-0.430258	0.457289	0.613274	3.29437	4.50404	3.31804	1.61945	2.3571	0.91437	1.30293	0.73058	1.44963	1.44916	1.2829	0.384528
araB	L-ribulokinase	BSU_28790	BSU28790	NC_000964.3	complement(2945689..2947371)	0.738331	0.0684085	0.166113	-1.0135	0.0139373	0.0446136	5.00181	4.91496	6.17032	4.12581	2.95815	2.28837	2.29232	1.81712	3.45664	4.23122	2.42782	2.15192
abnA	arabinan-endo-1,5-alpha-L-arabinase	BSU_28810	BSU28810	NC_000964.3	complement(2949053..2950024)	2.33402	1.30108e-06	1.23701e-05	0.8923	0.0688894	0.155758	4.21923	3.91007	4.29348	2.64881	3.03138	2.42139	2.11123	1.16276	0.48858	1.09894	0.36032	1.134
ysdA	putative membrane component	BSU_28840	BSU28840	NC_000964.3	complement(2951898..2952167)	0.852091	0.0182523	0.0601504	1.59353	8.54454e-06	7.47562e-05	44.3686	80.7315	64.7018	42.7662	124.558	188.604	190.011	104.895	33.8586	30.7704	28.1049	39.6577
pftB	pyruvate import system subunit B	BSU_28900	BSU28900	NC_000964.3	complement(2954492..2955187)	-1.43516	0.0105015	0.0387768	3.1982	8.81561e-09	1.30089e-07	12.7151	9.9576	12.271	20.1775	274.446	852.622	864.602	81.4796	68.2328	25.4083	18.9541	37.3299
pftA	pyruvate uptake system subunit A	BSU_28910	BSU28910	NC_000964.3	complement(2955209..2955649)	-1.56848	0.00306188	0.013821	3.55738	4.42441e-12	9.84263e-11	5.13922	6.33685	3.08104	15.0378	188.692	636.308	627.082	68.5933	40.9211	12.1108	8.47119	26.2441
ytxC	sporulation protein	BSU_28960	BSU28960	NC_000964.3	complement(2961586..2962431)	1.10774	0.00203218	0.00991877	-0.471025	0.190287	0.331384	95.1666	137.415	80.8773	90.9305	33.6276	58.4224	59.8655	59.803	47.9952	54.1522	22.6311	78.2669
dnaI	helicase loader	BSU_28980	BSU28980	NC_000964.3	complement(2963185..2964120)	-1.18586	0.000254621	0.00164367	-0.584774	0.0697162	0.157364	26.635	22.8102	23.8484	47.0951	45.8084	67.3205	70.9471	92.8344	70.6515	77.0951	37.5425	96.2282
dnaB	helicase loading protein; replication initiation membrane attachment protein	BSU_28990	BSU28990	NC_000964.3	complement(2964148..2965566)	-1.34162	0.000647868	0.00371661	-0.382124	0.329038	0.491779	14.1464	12.3677	11.764	36.3431	37.0899	39.8824	45.699	92.5792	41.1647	46.0859	23.8588	84.5026
speD	S-adenosylmethionine decarboxylase	BSU_29010	BSU29010	NC_000964.3	complement(2966413..2966793)	-0.674765	0.063448	0.155969	1.02603	0.00452108	0.0178704	57.7858	55.4509	53.7484	127.78	186.406	337.511	395.127	522.614	115.609	103.733	46.5749	238.056
mutM	formamidopyrimidine-DNA glycosylase; 5-hydroxymethyl-uracil DNA-glycosylase	BSU_29080	BSU29080	NC_000964.3	complement(2972329..2973159)	-0.685979	0.0361351	0.101008	-1.06023	0.00118478	0.00583427	54.1566	60.9353	56.1761	72.1046	71.2813	75.698	71.1203	69.5229	104.724	98.8334	83.4485	104.124
phoR	two-component sensor histidine kinase	BSU_29100	BSU29100	NC_000964.3	complement(2976068..2977807)	-0.555955	0.129292	0.268445	-1.30477	0.000370687	0.0021569	73.9338	104.844	96.8296	97.9727	87.7643	69.9067	69.5833	115.772	148.406	139.081	92.5226	190.767
phoP	two-component response regulator	BSU_29110	BSU29110	NC_000964.3	complement(2977800..2978522)	-0.489407	0.156201	0.306322	-1.23862	0.000331972	0.00196214	70.1578	91.2191	101.885	72.516	86.9882	53.4167	47.0028	124.414	135.146	125.745	72.662	164.76
ytzA	putative integral inner membrane protein	BSU_29170	BSU29170	NC_000964.3	complement(2984312..2984695)	-1.09902	0.00458974	0.0192138	-0.109955	0.776491	0.864254	294.541	308.565	282.312	287.9	622.321	1163.7	1016.65	826.014	634.746	531.614	483.087	982.102
maeB	NADP-dependent malic enzyme (conversion of malate into pyruvate, anabolic)	BSU_29220	BSU29220	NC_000964.3	complement(2989900..2991132)	-1.34886	0.0025618	0.0119071	-1.35666	0.00241339	0.010727	187.4	197.273	202.134	281.895	407.732	265.848	245.122	390.269	548.85	455.877	355.912	973.521
dnaEC	DNA polymerase III (alpha subunit), DnaE3	BSU_29230	BSU29230	NC_000964.3	complement(2991269..2994616)	-1.46991	0.000400115	0.00246307	-1.39005	0.000812009	0.00421798	68.4032	62.1011	68.6152	78.7419	134.5	94.5513	85.0023	136.202	213.762	169.131	125.077	301.101
ytrH	membrane protein involved in a sporulation process	BSU_29239	BSU29239	NC_000964.3	2994756..2995097	3.84309	9.70669e-15	2.11664e-13	1.04851	0.0401552	0.102934	36.9212	43.7976	23.8375	16.8814	4.45629	7.82027	7.92045	7.38697	3.47149	1.38814	1.02407	2.99274
ytrI	protein involved in sporulation	BSU_29240	BSU29240	NC_000964.3	2995094..2995597	3.36044	2.51793e-14	5.209e-13	1.45092	0.00115993	0.00574384	23.5547	35.0428	20.0268	16.0993	7.25738	8.70284	14.1694	9.23372	1.64896	2.35488	2.08471	3.43672
ytzJ	putative sporulation-related conserved protein	BSU_29249	BSU29249	NC_000964.3	2995699..2995890	0.399667	0.379926	0.562383	-1.29059	0.00460196	0.0181415	969.064	1066.59	1023.1	805.795	506.958	329.859	332.614	704.994	889.201	622.482	608.647	883.277
nrnA	nanoRNase (oligoribonuclease) (3'->5'short substrates, 5'->3' long substrates), 3',5'-bisphosphate nucleotidase	BSU_29250	BSU29250	NC_000964.3	complement(2995908..2996849)	1.2612	0.00480333	0.0200123	0.198648	0.656946	0.782222	495.967	488.186	479.185	491.721	307.614	286.873	277.798	588.888	189.179	143.759	115.628	460.358
ytpI	hypothetical protein	BSU_29260	BSU29260	NC_000964.3	2996980..2997282	1.23189	0.000252702	0.00163603	-0.198585	0.555807	0.699491	269.987	295.872	297.885	330.102	153.243	150.762	145.748	233.458	135.574	102.234	73.9761	231.779
ytnM	putative transporter	BSU_29280	BSU29280	NC_000964.3	complement(2998796..2999698)	1.29378	0.00185531	0.00916781	-0.604259	0.1562	0.288605	4.3026	9.03664	8.8132	8.12163	3.26301	3.5542	3.72699	2.06148	3.81287	3.02301	2.19783	3.66196
ytkK	putative 3-oxoacyl-acyl-carrier protein reductase	BSU_29420	BSU29420	NC_000964.3	complement(3010661..3011428)	1.34562	0.000158891	0.00106704	0.214907	0.546548	0.692624	144.882	194.891	182.858	209.271	138.117	117.429	128.044	127.685	46.377	40.4892	54.2675	174.482
ytzD	hypothetical protein	BSU_29430	BSU29430	NC_000964.3	complement(3011555..3011791)	9.45041	1.08373e-31	6.50686e-30	6.5792	3.79229e-16	1.17402e-14	454.918	438.167	461.103	444.086	105.033	138.579	129.881	3.64673	1.0019	0.500784	0	0.99661
argH	argininosuccinate lyase	BSU_29440	BSU29440	NC_000964.3	complement(3011751..3013136)	9.75923	8.55166e-52	1.78485e-49	6.8562	1.99335e-26	1.44665e-24	5962.04	4982.45	5546.71	6563.49	1215.57	1726.68	1702.69	51.7568	5.91055	5.65171	6.48575	8.57761
argG	argininosuccinate synthase	BSU_29450	BSU29450	NC_000964.3	complement(3013133..3014344)	10.161	1.33673e-59	4.50684e-57	7.45002	7.58438e-33	1.01746e-30	4392.28	3362.87	3646.2	6340.11	904.873	1591.74	1514.84	59.4615	3.13465	3.72117	2.60072	6.62598
moaB	molybdopterin GTP-binding precursor Z biosynthesis component	BSU_29460	BSU29460	NC_000964.3	complement(3014514..3015026)	-0.301339	0.439921	0.619373	1.36542	0.000368797	0.00215108	14.9368	15.4708	13.9998	19.1627	41.9881	92.1749	101.606	75.9433	16.6632	16.6577	8.19253	44.8144
BSU_29479	hypothetical protein	BSU_29479	BSU29479	NC_000964.3	complement(3016471..3016674)	0.439743	0.494721	0.669661	1.41374	0.013814	0.0443148	1.58711	2.73976	1.42725	2.29469	4.98056	7.86627	6.43801	5.54023	0.581985	1.74538	1.14454	2.31565
gerW	germination-associated protein	BSU_29500	BSU29500	NC_000964.3	complement(3018309..3018764)	3.80676	6.68726e-19	1.87886e-17	1.77478	4.08464e-05	0.000310167	42.1281	68.6381	34.6921	39.3519	14.4829	13.1381	14.4008	28.1385	2.86398	3.38359	1.5361	6.04304
ytfI	conserved sporulation-related protein	BSU_29510	BSU29510	NC_000964.3	complement(3018778..3019458)	3.60777	6.50933e-14	1.30873e-12	2.72637	1.48846e-08	2.13942e-07	22.9793	29.5459	19.8096	16.2684	12.3834	15.7094	13.2589	34.8522	0.871696	0.697127	1.54287	4.6245
sppA	signal peptide peptidase	BSU_29530	BSU29530	NC_000964.3	complement(3020040..3021047)	1.0603	0.0143405	0.049766	0.779793	0.0716674	0.160665	145.397	215.801	235.796	134.135	280.115	210.991	212.948	237.043	45.9353	52.1605	108.521	154.574
sspA	small acid-soluble spore protein (alpha-type SASP)	BSU_29570	BSU29570	NC_000964.3	complement(3025445..3025654)	0.0896588	0.826835	0.899201	-1.10211	0.00735643	0.0266919	43.1694	46.842	51.7614	166.813	30.9648	41.7736	54.7231	69.6486	44.0979	73.4722	62.8192	98.2278
refZ	regulator of FtsZ defining the chromosome region captured in the forespore	BSU_29630	BSU29630	NC_000964.3	complement(3032417..3033040)	2.45883	3.04365e-08	3.55742e-07	-0.821411	0.0647067	0.14943	675.214	657.257	601.758	363.591	103.232	82.9791	84.9787	102.494	139.274	131.049	76.3323	78.9845
tyrS	tyrosyl-tRNA synthetase	BSU_29670	BSU29670	NC_000964.3	complement(3036603..3037871)	0.101632	0.826171	0.898984	1.18327	0.0104691	0.0355418	61.4033	50.4737	46.8056	82.7535	109.45	288.234	268.441	113.267	42.8495	43.116	38.2705	116.33
motS	sodium channel stator-force generator peptidoglycan binding subunit of flagellar rotation	BSU_29720	BSU29720	NC_000964.3	complement(3042566..3043294)	-0.141694	0.743629	0.848783	2.72137	5.82871e-11	1.1219e-09	3.84913	4.44675	4.2602	4.92304	24.3904	48.5745	52.0207	73.2313	3.42006	3.41893	2.24199	11.988
motP	sodium channel stator-force generator subunit of flagellar rotation	BSU_29730	BSU29730	NC_000964.3	complement(3043284..3044102)	-0.889155	0.0161488	0.0545304	1.99355	2.87312e-08	3.95147e-07	6.85229	6.8243	8.2951	9.04988	41.8075	82.8158	87.1962	145.223	14.3514	11.0136	7.1272	30.2816
ccpA	transcriptional regulator of catabolite repression (Lacl family)	BSU_29740	BSU29740	NC_000964.3	complement(3044165..3045169)	-0.217657	0.536797	0.705482	1.08274	0.00204957	0.00934442	35.7598	34.0351	44.229	82.9879	116.06	165.528	201.904	246.085	39.3387	56.4496	32.5256	113.515
trmB	tRNA (guanine-N(7)-)-methyltransferase	BSU_29900	BSU29900	NC_000964.3	complement(3059547..3060188)	-0.476873	0.267315	0.445152	1.81733	1.74953e-05	0.00014423	9.91821	9.57634	9.82621	22.1177	41.1478	73.3205	95.6376	172.627	15.904	14.9744	5.63715	42.1867
ytzE	putative transcriptional regulator (DeoR family)	BSU_30020	BSU30020	NC_000964.3	3072401..3072622	0.871283	0.0378636	0.104704	1.09749	0.00867111	0.0306361	90.9086	98.1869	104.922	79.0738	149.659	93.9701	115.362	328.521	34.227	29.4041	34.7075	131.575
rsuA	16S rRNA pseudouridylate 516 synthase	BSU_30035	BSU30035	NC_000964.3	complement(3072743..3073462)	-0.31751	0.406104	0.588474	1.01486	0.00701044	0.0256914	8.99363	13.0412	12.536	16.4708	27.9409	54.3822	53.355	62.1429	16.4896	15.8248	7.13433	28.103
yteV	conserved sporulation-related protein	BSU_30080	BSU30080	NC_000964.3	complement(3078393..3078575)	1.76859	0.0040078	0.017121	1.05204	0.0862116	0.186084	5.89746	10.995	7.4248	4.26336	10.549	6.43057	7.1768	2.90635	1.94631	1.29711	2.55177	2.58138
ytbQ	putative NAD-dependent nucleoside-diphosphate-sugar epimerase	BSU_30180	BSU30180	NC_000964.3	complement(3088388..3089149)	-1.75003	4.75084e-05	0.000351739	-0.423488	0.324364	0.487427	135.117	87.5773	94.6328	144.981	213.474	650.873	657.324	264.971	327.818	348.737	426.221	398.62
bioI	cytochrome P450 for pimelic acid formation for biotin biosynthesis	BSU_30190	BSU30190	NC_000964.3	complement(3089226..3090413)	-1.46722	0.00127535	0.00663093	0.11209	0.805398	0.880587	94.0243	55.3265	68.0513	111.119	159.418	539.589	574.662	232.746	179.886	193.913	223.955	303.861
bioD	dethiobiotin synthetase	BSU_30210	BSU30210	NC_000964.3	complement(3091492..3092187)	-1.30937	0.00310681	0.0139663	-0.555307	0.209588	0.354274	257.559	169.119	190.619	385.165	271.964	903.193	922.155	468.34	505.434	539.031	478.716	1017.3
bioFC	8-amino-7-oxononanoate synthase (pimeloyl-CoA-dependent)	BSU_30220	BSU30220	NC_000964.3	complement(3092184..3093353)	-1.8021	3.23274e-05	0.000246848	-0.904914	0.0368237	0.0959496	308.366	193.373	239.065	426.506	389.566	1148.54	1193.1	579.764	929.505	1007	800.841	1350.29
bioK	L-lysine-8-amino-7-oxononanoate aminotransferase	BSU_30230	BSU30230	NC_000964.3	complement(3093343..3094689)	-1.79042	3.99933e-05	0.000300155	-0.627694	0.149744	0.280119	283.39	174.353	212.695	430.237	431.909	1242.4	1323.65	734.469	823.407	872.301	687.981	1508.01
bioW	6-carboxyhexanoate-CoA ligase (pimeloyl-CoA synthase)	BSU_30240	BSU30240	NC_000964.3	complement(3094679..3095455)	-1.82334	2.98365e-05	0.000229427	-0.621015	0.154706	0.286802	165.288	95.5255	120.66	245.706	273.95	700.542	745.84	465.978	466.955	542.869	388.394	875.984
ytaP	putative hydrolase	BSU_30250	BSU30250	NC_000964.3	complement(3095665..3096564)	0.373915	0.368422	0.550185	-1.83034	1.34925e-05	0.000113558	31.8974	22.108	21.4594	17.9445	8.35405	7.13209	9.39413	6.86988	17.413	21.8909	19.9761	10.5851
msmE	multiple sugar-binding lipoprotein	BSU_30270	BSU30270	NC_000964.3	3097850..3099130	1.93822	2.01597e-06	1.86021e-05	0.761638	0.0621706	0.144934	31.0881	36.5626	38.8665	20.3423	38.4681	16.4522	19.544	12.5077	10.1023	11.3961	5.01241	8.05146
msmF	carbohydrate ABC transporter (permease)	BSU_30280	BSU30280	NC_000964.3	3099123..3100034	2.37476	3.74388e-09	4.88376e-08	1.07511	0.00775146	0.0278763	31.4777	37.2607	39.6937	18.5638	24.3982	19.0033	20.9712	16.8394	7.68068	6.11648	3.84025	8.46026
msmG	maltose and multiple sugars ABC transporter (permease)	BSU_30290	BSU30290	NC_000964.3	3100031..3100861	2.203	8.4272e-09	1.04046e-07	0.966323	0.011737	0.0390088	23.8964	33.8978	41.4605	20.8427	19.8072	18.667	21.7312	19.7608	7.85785	7.42679	3.79311	8.52695
ytvB	putative conserved membrane protein	BSU_30330	BSU30330	NC_000964.3	complement(3105470..3105805)	1.2732	0.000684174	0.00388941	-0.255452	0.500904	0.651805	25.0537	27.6128	19.0639	50.6198	13.91	14.3279	14.658	20.578	13.0739	12.3631	5.90667	20.386
yttB	putative efflux transporter	BSU_30350	BSU30350	NC_000964.3	complement(3107232..3108425)	-1.36209	0.0010897	0.0058104	-0.327777	0.423548	0.583582	3.61553	3.27669	4.22675	9.93213	8.84987	12.3647	15.1932	28.3972	12.2305	14.1151	5.57319	25.255
bceB	ABC transporter (permease)	BSU_30370	BSU30370	NC_000964.3	complement(3109397..3111337)	1.47888	0.0131521	0.046339	-0.489705	0.412164	0.573834	8.50711	7.65946	7.35021	161.907	16.1749	16.4247	14.6746	15.0365	17.3102	15.3478	10.1647	14.6026
bceA	bacitracin ABC efflux transporter (ATP-binding protein)	BSU_30380	BSU30380	NC_000964.3	complement(3111327..3112088)	2.11357	0.00297717	0.0135222	0.116724	0.870016	0.92332	4.53222	3.66739	3.94834	165.356	12.6671	15.4435	11.634	18.1475	12.4646	7.63203	4.5962	11.3655
bceS	two-component sensor histidine kinase controlling resistance to antibiotics affecting the envelope [YtsA]	BSU_30390	BSU30390	NC_000964.3	complement(3112190..3113194)	-1.01841	0.00190378	0.00937557	-0.594159	0.0683509	0.155015	21.4773	18.3523	15.934	34.7788	45.494	42.6861	44.922	50.5401	44.3004	54.2058	33.3387	51.7047
ytrF	metabolite permease involved in resistance to cell wall inhibitors	BSU_30410	BSU30410	NC_000964.3	complement(3113979..3115289)	-1.1605	0.00951772	0.0356548	-1.0817	0.0153806	0.0481542	17.8638	15.1771	17.3229	16.2466	27.5902	31.3355	31.3687	18.6111	16.2104	24.8054	70.0818	18.2567
ytrE	ABC transporter (ATP-binding protein) involved in resistance to cell wall inhibitors	BSU_30420	BSU30420	NC_000964.3	complement(3115279..3115974)	-1.07995	0.0118396	0.0426402	-0.843494	0.0481014	0.118106	18.6075	17.8273	16.5938	24.4371	29.9263	40.118	40.5706	28.8474	18.9346	30.8651	67.7649	28.1671
ytrC	ABC transporter, permease component involved in resistance to cell wall inhibitors	BSU_30440	BSU30440	NC_000964.3	complement(3116996..3117982)	-1.50233	0.00208373	0.0100917	-1.00679	0.0378311	0.0980553	7.65415	10.6459	10.0298	10.7504	15.1324	23.3039	24.6171	22.1609	11.3071	17.1956	52.2803	14.7573
ytzC	hypothetical protein	BSU_30470	BSU30470	NC_000964.3	complement(3119565..3119837)	0.152458	0.639418	0.783717	-1.04138	0.0014634	0.00701895	44.6717	44.2215	44.0826	71.4464	30.1461	34.8767	28.8649	42.1301	37.4006	43.0399	44.9014	60.8516
asnB	meso-diaminopimelic acid amidotransferase (asparagine synthetase)	BSU_30540	BSU30540	NC_000964.3	complement(3125777..3127675)	-1.2259	0.00517714	0.0213973	-0.676203	0.122915	0.242814	111.163	100.48	107.479	236.606	178.756	345.788	367.89	326.497	288.341	304.496	207.851	529.193
ytkC	putative autolytic amidase	BSU_30640	BSU30640	NC_000964.3	complement(3135668..3136072)	3.69206	9.78046e-21	2.99775e-19	1.86652	2.79775e-06	2.71021e-05	42.1035	46.6449	45.0516	99.4026	31.1082	26.4151	21.8892	18.5495	4.98352	3.22357	3.45907	6.22081
dps	DNA-protecting protein, mini-ferritin	BSU_30650	BSU30650	NC_000964.3	complement(3136238..3136675)	1.79405	0.000500775	0.00300259	0.626749	0.224075	0.371756	795.875	1373.54	1208.95	238.512	963.144	617.219	528.678	451.415	268.893	172.609	297.989	337.218
ytkA	putative lipoprotein	BSU_30660	BSU30660	NC_000964.3	complement(3136938..3137375)	-0.567903	0.15746	0.308101	-1.19009	0.0030432	0.0129417	152.029	130.157	143.363	99.7509	176.53	69.6111	49.6631	240.431	182.967	145.241	192.174	285.269
luxS	S-ribosylhomocysteine lyase	BSU_30670	BSU30670	NC_000964.3	complement(3137495..3137968)	-0.158345	0.671048	0.805809	-1.31084	0.000440812	0.00248912	267.077	272.144	281.74	195.378	210.923	164.986	161.745	177.007	392.744	370.33	160.584	248.322
ytjA	membrane protein insertion efficiency factor	BSU_30680	BSU30680	NC_000964.3	3138097..3138324	-0.378134	0.25607	0.432174	-1.25855	0.000158434	0.00103297	104.137	79.9144	97.4784	127.295	104.723	75.5438	73.8042	84.5614	146.844	169.179	94.2141	121.897
ythA	putative cytochrome bd menaquinol oxidase subunit I	BSU_30710	BSU30710	NC_000964.3	3139431..3140762	-0.340307	0.412551	0.595197	2.25888	1.56969e-08	2.23441e-07	2.34969	2.18193	2.11301	4.51013	16.4762	37.7487	30.2579	18.3177	4.54578	4.81159	2.27878	2.24611
ythB	putative cytochrome bd menaquinol oxidase subunit II	BSU_30720	BSU30720	NC_000964.3	3140806..3141846	0.464967	0.211161	0.379	4.42584	9.70609e-35	1.65265e-32	5.90936	6.12063	4.19536	5.99573	95.064	165.456	144.062	128.75	4.56196	5.47255	3.02793	3.32778
ytzL	hypothetical protein	BSU_30739	BSU30739	NC_000964.3	3141900..3142058	1.22492	0.0335921	0.0954207	4.97719	8.69798e-21	4.01104e-19	3.39382	10.5455	7.93513	3.92551	95.2132	158.79	139.389	131.293	2.98679	2.98581	1.46847	3.4662
mntD	manganese ABC transporter (permease)	BSU_30740	BSU30740	NC_000964.3	complement(3142077..3142964)	1.92628	1.73527e-05	0.00013981	8.62597	9.33472e-84	4.13248e-80	18.1088	23.162	21.0937	11.1582	2166.62	3831.81	3656.28	2452.08	5.48167	4.54428	5.12725	4.43312
mntC	manganese ABC transporter (permease)	BSU_30750	BSU30750	NC_000964.3	complement(3142954..3144261)	1.86665	0.000271884	0.00174475	8.40876	6.68333e-61	3.28746e-58	19.3074	23.5016	22.0372	11.8699	1898.85	3468.06	3572.69	2418.49	6.53532	4.53692	5.97998	3.67176
mntB	manganese ABC transporter (ATP-binding protein)	BSU_30760	BSU30760	NC_000964.3	complement(3144267..3145019)	0.875659	0.0816252	0.190604	7.28381	3.7661e-48	1.19089e-45	24.5085	21.822	23.8443	10.5684	1712.28	3101.75	3351.19	2845.87	10.2485	14.6584	13.6433	3.34586
mntA	manganese ABC transporter (manganese binding lipoprotein)	BSU_30770	BSU30770	NC_000964.3	complement(3145038..3145958)	0.62492	0.163389	0.316909	6.99339	1.16479e-55	4.29711e-53	22.2644	19.9047	18.5464	11.6055	1409.1	2569.18	2879.65	2664.8	13.4065	11.4691	12.8025	8.63404
menH	2-succinyl-6-hydroxy-2, 4-cyclohexadiene-1-carboxylate synthase	BSU_30810	BSU30810	NC_000964.3	complement(3149751..3150575)	-1.02807	0.00342336	0.0151715	-0.80357	0.0218695	0.0641166	66.978	52.9779	61.7608	61.0916	83.869	96.6074	79.6967	183.976	110.81	99.2645	68.7726	271.698
menD	2-oxoglutarate decarboxylase and 2-succinyl-5-enolpyruvyl-6-hydroxy-3-cyclohexene-1- carboxylic-acid synthase	BSU_30820	BSU30820	NC_000964.3	complement(3150563..3152305)	-1.14564	0.0066054	0.0262645	-0.345491	0.412307	0.573834	58.8224	60.3482	60.9155	68.2167	108.132	156.268	135.678	273.979	140.794	136.458	61.0844	264.97
menF	menaquinone-specific isochorismate synthase	BSU_30830	BSU30830	NC_000964.3	complement(3152302..3153717)	-1.33944	0.00661131	0.0262645	0.0217211	0.964812	0.982116	32.0874	25.1036	26.1138	59.3962	78.7139	106.301	118.431	251.329	67.5794	73.3405	29.5981	235.696
ytdA	putative UTP-glucose-1-phosphate uridylyltransferase	BSU_30850	BSU30850	NC_000964.3	complement(3154735..3155553)	2.01113	0.000663846	0.00378366	0.909776	0.124709	0.244787	2.89905	4.77701	4.62156	19.8145	2.72927	2.22061	2.10474	14.5304	1.5946	1.73899	0.855264	3.74915
ytcA	putative UDP-glucose dehydrogenase	BSU_30860	BSU30860	NC_000964.3	3155725..3157011	1.70839	0.00722531	0.0284278	0.749912	0.238507	0.389477	9.64352	8.2512	11.3869	44.7991	3.55256	2.57686	3.89057	45.9232	3.04423	4.05764	5.71472	8.3198
ytcB	putative UDP-glucose epimerase	BSU_30870	BSU30870	NC_000964.3	3157008..3157958	1.76888	0.00453633	0.0190448	1.02972	0.0984142	0.205898	6.01467	5.28937	6.93963	26.4167	2.99148	2.36236	3.10731	30.8295	1.62295	3.49443	2.70069	4.63618
ytcC	putative glucosyltransferase	BSU_30880	BSU30880	NC_000964.3	3157961..3159184	1.78215	0.00145551	0.00749649	0.546599	0.329765	0.492368	6.96566	8.31059	11.1008	31.4883	3.23736	2.53469	3.28607	27.3209	2.13395	3.97559	4.19666	5.46751
cotOO	outer spore coat protein	BSU_30890	BSU30890	NC_000964.3	complement(3159258..3159689)	3.54564	6.17388e-10	9.11116e-09	1.36938	0.0195412	0.0585926	13.4904	10.0914	12.8056	13.9062	2.11674	1.73349	3.04017	10.0032	1.09931	0.274736	1.08096	1.8225
cotS	spore coat protein	BSU_30900	BSU30900	NC_000964.3	complement(3159691..3160746)	3.38744	5.52044e-13	1.02526e-11	1.208	0.0104955	0.035577	33.3173	28.6865	34.2809	52.013	6.54264	5.36933	8.62822	29.7787	2.47344	4.1585	2.98492	4.54798
cotSA	spore coat protein	BSU_30910	BSU30910	NC_000964.3	complement(3160761..3161894)	4.05701	1.01891e-13	2.01166e-12	1.93927	0.000402291	0.00230991	20.3665	19.4189	24.6483	34.6065	3.67349	3.58491	2.75063	25.3268	0.732871	1.3606	1.23538	2.77715
cotI	spore coat kinase	BSU_30920	BSU30920	NC_000964.3	3162084..3163157	3.96605	1.30087e-14	2.80872e-13	1.49037	0.00387825	0.0156652	65.9198	58.493	66.1477	120.589	8.32504	6.97271	8.78933	62.0258	2.54253	3.42575	4.56539	9.8965
ytaB	putative receptor	BSU_30930	BSU30930	NC_000964.3	3163237..3163704	3.46602	6.10978e-15	1.35248e-13	2.51187	1.61364e-08	2.28961e-07	31.8236	51.5917	51.4296	19.8383	45.157	34.9747	30.8694	14.2057	4.56635	2.53602	2.99342	4.54224
glgP	glycogen phosphorylase	BSU_30940	BSU30940	NC_000964.3	complement(3163735..3166131)	5.28037	1.86172e-26	7.84607e-25	-0.913771	0.0665603	0.152123	548.398	547.345	447.325	239.559	12.4196	10.3098	10.6501	4.99245	16.6918	13.4679	9.10765	6.93053
glgA	glycogen (starch) synthase	BSU_30950	BSU30950	NC_000964.3	complement(3166118..3167572)	4.50414	3.93446e-17	1.0026e-15	-1.89564	0.000427209	0.00242649	686.186	642.881	547.097	292.989	14.4549	11.3231	10.3805	4.20372	43.8181	25.4502	16.9298	9.25306
glgD	glucose-1-phosphate adenylyltransferase (ADP-glucose pyrophosphorylase) beta subunit	BSU_30960	BSU30960	NC_000964.3	complement(3167569..3168600)	4.52976	4.26485e-22	1.46038e-20	-1.67408	0.000390547	0.00224831	816.12	735.465	630.278	426.31	20.1828	13.1653	15.1125	6.76423	48.2033	31.2815	20.4754	12.3591
glgC	glucose-1-phosphate adenylyltransferase (ADP-glucose pyrophosphorylase) subunit alpha	BSU_30970	BSU30970	NC_000964.3	complement(3168624..3169766)	4.36044	1.32686e-24	5.05707e-23	-1.64909	0.0001368	0.000915801	330.758	334.564	278.167	218.018	10.1337	7.11337	7.25333	3.54807	22.9556	14.7449	9.90737	9.36796
glgB	1,4-alpha-glucan branching enzyme	BSU_30980	BSU30980	NC_000964.3	complement(3169763..3171646)	3.96337	1.66238e-30	9.58711e-29	-1.64021	3.16262e-06	3.03051e-05	174.946	159.011	135.997	168.918	6.36369	4.76987	5.62045	3.45823	15.1872	9.82749	7.00214	9.36094
trnB-Met2	-	-	-	NC_000964.3	complement(3172600..3172676)	1.30844	0.018219	0.0600856	1.39922	0.00981382	0.0339155	16.8193	17.4206	8.82297	49.6488	27.71	41.681	30.915	47.4877	0	7.70687	7.58075	21.4724
tswC	-	-	-	NC_000964.3	3179105..3179206	-1.15762	0.00404355	0.0172402	-0.0562104	0.88359	0.931749	25.3938	27.3976	23.7874	23.7118	66.7395	79.7116	84.4989	98.4205	33.7552	38.3984	58.3718	97.2574
nfeDB	putative membrane integrity integral membrane protein	BSU_31020	BSU31020	NC_000964.3	complement(3182015..3182539)	0.372272	0.511537	0.683766	-1.37925	0.0150307	0.0473091	386.88	1055.01	1285.9	222.318	488.664	379.631	327.401	194.383	858.891	620.783	569.486	169.162
gbsB	choline dehydrogenase	BSU_31050	BSU31050	NC_000964.3	complement(3183867..3185075)	0.482333	0.290438	0.469565	2.1259	2.33634e-06	2.31387e-05	5.89161	8.22879	5.86009	5.42071	63.2815	22.0334	18.9426	16.0021	5.10645	3.73041	4.15217	5.47023
gbsA	glycine betaine aldehyde dehydrogenase, NAD+-dependent	BSU_31060	BSU31060	NC_000964.3	complement(3185092..3186564)	1.1095	0.0225903	0.0709263	2.77824	7.18179e-09	1.07411e-07	3.73666	6.90575	4.74392	2.75425	47.8702	15.9056	14.7117	9.749	2.17622	2.65895	1.82288	1.87076
gbsR	transcriptional repressor for gbsAB	BSU_31070	BSU31070	NC_000964.3	3186763..3187305	0.950104	0.0267722	0.079988	1.66404	6.95189e-05	0.000505353	4.96886	8.02855	7.50684	6.75307	23.5765	15.3675	19.3496	10.1622	3.2797	2.18574	2.79497	6.23478
bslA	biofilm hydrophobic layer component	BSU_31080	BSU31080	NC_000964.3	3187503..3188048	-0.397305	0.35328	0.534511	-1.50675	0.000431954	0.00244534	334.84	344.764	358.704	681.456	181.062	259.812	302.48	462.579	391.619	478.656	611.514	688.402
ktrA	potassium uptake protein	BSU_31090	BSU31090	NC_000964.3	3188414..3189082	-1.18945	0.00246349	0.0115358	0.101978	0.791866	0.873244	10.6472	11.8633	12.186	12.9449	36.7534	37.4195	39.1405	66.9796	39.2201	30.6916	14.8329	26.3617
ktrB	potassium transporter ATPase	BSU_31100	BSU31100	NC_000964.3	3189089..3190426	-1.10233	0.00662156	0.0262645	0.989566	0.0139895	0.0447481	11.9377	10.8607	12.5487	15.394	39.7909	54.0503	70.7965	172.964	30.7017	25.0145	14.9201	45.0739
tlpB	methyl-accepting chemotaxis protein	BSU_31230	BSU31230	NC_000964.3	complement(3204067..3206055)	-0.558816	0.164428	0.318184	1.5302	0.000114243	0.00078778	5.64306	5.22661	6.05055	4.001	38.5674	41.5769	45.6026	12.8687	10.804	6.26547	7.68899	5.50215
tlpA	methyl-accepting chemotaxis protein (membrane curvature dependent localisation)	BSU_31250	BSU31250	NC_000964.3	complement(3208280..3210268)	-1.42928	0.000569408	0.00334099	-0.642383	0.120525	0.239696	25.1767	19.6138	20.1522	14.2781	81.7833	52.5494	52.7009	25.0355	64.287	45.7081	64.5641	28.1441
yuzH	hypothetical protein	BSU_31279	BSU31279	NC_000964.3	complement(3213342..3213596)	0.423579	0.282145	0.462123	-1.09506	0.00556971	0.0212928	149.823	167.892	150.717	95.7651	105.986	64.6083	78.5438	58.1398	112.207	83.7782	131.394	78.4234
yugT	putative oligo-1,6-glucosidase	BSU_31290	BSU31290	NC_000964.3	complement(3214372..3216036)	2.45191	2.64686e-10	4.08492e-09	0.0294495	0.940301	0.967586	18.4734	20.2752	11.7746	14.3387	3.29524	3.40541	4.68351	7.38697	2.85225	3.77799	1.68279	4.16122
yuzI	hypothetical protein	BSU_31319	BSU31319	NC_000964.3	complement(3218215..3218478)	1.95251	0.00217264	0.0104415	0.954303	0.137427	0.26269	4.49682	6.35125	3.67624	3.25081	5.0032	4.45755	2.48741	2.01463	1.79886	0.449568	0	2.0876
mstX	atypical membrane-integrating regulator of biofilm formation (Mistic protein)	BSU_31321	BSU31321	NC_000964.3	3218525..3218857	1.84784	0.00226236	0.0108017	0.97007	0.110141	0.22377	5.83371	5.37091	2.9145	2.57722	4.57673	4.17645	2.95801	2.39577	0.356532	0.712828	0.701163	2.60076
kbfO	potassium channel protein involved in biofilm formation	BSU_31322	BSU31322	NC_000964.3	3218854..3219840	1.66264	2.21403e-05	0.000174534	0.682396	0.0825049	0.179749	7.21677	13.1375	8.35814	7.19328	8.33827	5.52791	7.56809	6.60112	3.2478	2.40498	2.48391	3.50984
bdhK	NADH-dependent butanol dehydrogenase subunit	BSU_31360	BSU31360	NC_000964.3	complement(3222195..3223367)	-1.41808	2.94777e-05	0.000227066	1.32975	7.14914e-05	0.00051884	10.8568	13.0555	12.9073	15.697	130.274	157.69	167.178	83.3727	27.7329	25.093	33.0425	57.9249
bdhJ	NADH-dependent butanol dehydrogenase	BSU_31370	BSU31370	NC_000964.3	complement(3223471..3224634)	-0.0612888	0.874214	0.926645	1.26688	0.0010517	0.00526685	99.3935	103.811	93.7176	77.3492	275.83	420.481	450.69	328.13	78.538	76.065	93.5754	159.291
yuzA	hypothetical protein	BSU_31380	BSU31380	NC_000964.3	3224864..3225100	-0.694389	0.0936879	0.211667	2.13207	1.62068e-07	1.98746e-06	20.9472	43.8638	31.9414	40.1619	141.902	418.897	489.391	455.561	52.0987	37.058	18.7184	144.508
yugI	putative RNA degradation protein; putative phosphorylase or nucleotidyl transferase; general stress protein	BSU_31390	BSU31390	NC_000964.3	complement(3225178..3225570)	-0.216402	0.642393	0.786043	1.55594	0.000828	0.00427719	151.038	149.612	160.026	314.857	356.517	983.248	1156.7	1526.57	204.219	181.804	66.8379	554.331
kinB	two-component sensor potassium-binding histidine kinase	BSU_31450	BSU31450	NC_000964.3	3230067..3231353	1.19875	0.00120103	0.00631948	0.440108	0.234399	0.384186	32.0333	38.2161	38.6853	82.6267	35.2099	42.9754	45.5388	44.7351	12.8227	16.6916	15.0578	41.8437
kapB	factor required for KinB signal transduction and activation of the phosphorelay to sporulation	BSU_31460	BSU31460	NC_000964.3	3231399..3231785	1.87355	1.05251e-06	1.01836e-05	0.866404	0.0241961	0.0696463	48.8026	34.3723	39.6236	81.4467	34.6554	39.5306	39.0273	39.8553	8.89671	9.50713	11.4632	26.8544
kapD	putative exoribonuclease (3'-5')	BSU_31470	BSU31470	NC_000964.3	complement(3231812..3232429)	2.23447	7.59054e-09	9.47844e-08	1.08159	0.00529339	0.0204128	20.2575	28.036	20.1015	51.2555	14.4678	19.2151	17.1342	29.5838	6.33969	5.5694	2.45577	11.848
yuxJ	putative exporter induced in acid stress	BSU_31480	BSU31480	NC_000964.3	3232640..3233818	0.593705	0.108517	0.235928	-1.38113	0.000200054	0.00126883	46.776	51.4823	50.7078	64.7184	27.4906	11.0702	12.7409	31.4087	42.0925	39.7633	21.7842	40.9354
yufK	putative integral membrane protein	BSU_31510	BSU31510	NC_000964.3	complement(3236422..3236979)	-0.570134	0.135122	0.277198	1.36025	0.000302699	0.00180843	11.4113	20.8339	18.6105	33.9762	57.7209	117.143	135.484	180.028	28.2983	31.054	10.8793	66.4567
nupN	lipoprotein involved in guanosine transport	BSU_31540	BSU31540	NC_000964.3	3239930..3241009	1.77658	0.00184952	0.00916781	1.27109	0.0259082	0.0732412	760.461	680.214	689.524	526.342	668.136	748.77	816.97	706.502	104.324	257.263	295.967	34.336
nupO	guanosine ABC transporter (ATP-binding protein)	BSU_31550	BSU31550	NC_000964.3	3241085..3242617	1.63719	0.00243787	0.0114467	1.58755	0.0032894	0.0137249	296.033	256.304	244.563	226.119	375.329	408.804	427.236	329.985	41.0465	115.434	122.836	13.1991
nupP	permease of ABC guanosine transporter	BSU_31560	BSU31560	NC_000964.3	3242610..3243656	1.59564	0.00304342	0.0137588	1.32097	0.0141492	0.0450963	303.567	292	271.136	228.991	351.099	388.893	416.068	257.295	49.894	122.54	136.368	13.8364
nupQ	permease of ABC guanosine transporter	BSU_31570	BSU31570	NC_000964.3	3243657..3244616	1.53748	0.00454788	0.019075	1.06982	0.0483288	0.118598	368.851	326.031	324.722	255.433	354.659	405.192	417.691	265.585	66.0408	159.484	154.564	15.9925
maeN	Na+/malate symporter	BSU_31580	BSU31580	NC_000964.3	3244770..3246116	1.33148	0.00095014	0.00515404	1.48036	0.000233662	0.00144877	38.8589	40.0822	43.807	40.6605	74.1471	74.1006	76.0517	55.427	11.282	27.4026	15.2538	8.8844
yufS	putative bacteriocin	BSU_31590	BSU31590	NC_000964.3	complement(3246152..3246367)	1.82849	0.0263573	0.0791451	1.99343	0.0111479	0.037331	0.999292	2.07004	2.69591	1.44481	3.2927	2.47642	3.04017	3.3857	0	0.549471	0.540479	0.729002
comP	two-component sensor histidine kinase	BSU_31690	BSU31690	NC_000964.3	complement(3253529..3255838)	-0.709493	0.0941163	0.212307	-1.08106	0.0107366	0.0362554	74.0047	104.475	109.027	155.836	105.034	121.616	120.782	173.057	186.26	160.046	119.725	281.561
degQ	pleiotropic regulator	BSU_31720	BSU31720	NC_000964.3	complement(3257092..3257232)	-0.31946	0.396231	0.577737	-2.62542	3.74807e-11	7.2775e-10	41.3324	29.3329	39.9224	61.4196	17.2942	13.6572	7.56809	15.5598	56.4154	63.1308	32.2908	72.0316
cotIC	inner spore coat protein	BSU_31730	BSU31730	NC_000964.3	3257693..3258061	2.02515	8.85285e-07	8.62268e-06	1.7571	1.91078e-05	0.000155497	56.1554	62.4041	47.0798	43.767	49.5626	78.279	62.2865	82.8782	5.14797	9.32761	16.1353	21.9767
pdeH	cyclic di-GMP phosphodiesterase	BSU_31740	BSU31740	NC_000964.3	complement(3258037..3259266)	1.49403	3.65632e-05	0.000276782	2.18619	1.35951e-09	2.27115e-08	30.4467	38.8056	29.5103	29.7489	63.8532	82.7148	72.8752	104.805	7.14281	7.23694	9.58626	25.2839
yuzE	hypothetical protein	BSU_31810	BSU31810	NC_000964.3	3263835..3264224	1.04052	0.0163293	0.054928	1.64759	0.000111348	0.000769013	10.5156	10.605	9.70527	26.2065	21.6233	22.2192	28.2034	58.4707	6.69731	5.47781	4.78948	10.9014
yuzF	hypothetical protein	BSU_31820	BSU31820	NC_000964.3	complement(3264265..3264501)	1.02285	0.0101999	0.0378546	0.892365	0.0243302	0.0697759	39.1621	47.1654	41.7695	94.1501	47.5864	57.7789	61.9964	138.295	30.057	31.5494	18.7184	27.2407
yueE	putative metal-dependent phosphohydrolase	BSU_31830	BSU31830	NC_000964.3	complement(3264678..3265208)	1.10398	0.00319888	0.0143361	0.881306	0.0183491	0.055486	37.194	42.313	45.145	90.0677	55.8723	53.3899	60.1336	106.422	27.5013	31.739	18.4679	18.2374
bznD	benzil reductase (benzoin forming)	BSU_31840	BSU31840	NC_000964.3	complement(3265406..3266137)	-0.272229	0.494596	0.669661	-1.41161	0.000399334	0.00229591	186.36	215.929	208.027	132.804	125.2	133.873	147.461	124.246	227.718	174.624	238.75	263.086
yueC	ESX secretion system YueC protein	BSU_31850	BSU31850	NC_000964.3	complement(3266200..3266655)	-0.386781	0.266355	0.444398	-2.007	8.69234e-09	1.28699e-07	158.099	187.529	180.697	109.501	79.3219	81.409	89.2851	75.5221	230.16	159.549	228.367	207.881
yueB	ESX secretion system; calcium-dependent phage SPP1 attachment site	BSU_31860	BSU31860	NC_000964.3	complement(3266687..3269917)	-0.329348	0.414282	0.596516	-1.55948	0.000111053	0.000768178	126.262	148.455	138.355	90.2379	76.5091	93.8694	93.6949	73.7051	163.518	129.522	164.366	179.298
yukE	small WGX100 secreted protein (ESX-dependent secretion)	BSU_31910	BSU31910	NC_000964.3	complement(3276141..3276434)	-0.70255	0.0628353	0.154984	-1.78976	2.16432e-06	2.16286e-05	389.846	379.831	370.055	339.942	292.023	251.079	251.559	287.187	599.279	665.69	598.013	497.834
mbtH	stimulator of DhbF tyrosine adenylation activity	BSU_31959	BSU31959	NC_000964.3	complement(3280294..3280503)	0.0490187	0.911496	0.951033	-1.6763	0.000171089	0.00110089	63.7263	46.3097	51.7614	38.2667	29.0295	22.9246	22.671	19.9448	49.1861	23.172	21.125	130.47
dhbF	siderophore 2,3-dihydroxybenzoate-glycine-threonine trimeric ester bacillibactin synthetase	BSU_31960	BSU31960	NC_000964.3	complement(3280519..3287655)	-1.96355	0.00727593	0.0285756	-4.84306	3.63091e-11	7.10581e-10	156.857	44.5907	88.9888	104.551	10.2358	29.5446	38.3798	5.61708	272.184	43.6695	44.0671	1649.66
dhbB	isochorismatase (siderophore specific)	BSU_31970	BSU31970	NC_000964.3	complement(3287675..3288613)	-2.37185	0.0017569	0.00876053	-5.15317	1.20789e-11	2.54634e-10	79.4198	23.5707	54.4694	60.4879	5.41019	15.0389	25.5258	3.32768	171.702	11.2492	29.59	1274.72
dhbE	2,3-dihydroxybenzoate-AMP ligase	BSU_31980	BSU31980	NC_000964.3	complement(3288641..3290260)	-2.47627	0.00157123	0.0079892	-5.31385	1.24697e-11	2.60394e-10	87.2049	31.3956	60.2685	69.9286	5.2056	18.3585	27.6656	2.87271	174.423	11.7221	29.7624	1627.57
dhbC	isochorismate synthase (siderophore-specific)	BSU_31990	BSU31990	NC_000964.3	complement(3290289..3291485)	-2.70887	0.000158973	0.00106704	-5.74369	1.32625e-15	4.02145e-14	115.768	39.4085	81.3232	88.5785	6.19636	20.0199	32.9162	2.61043	420.844	53.245	78.5118	2178.91
dhbA	2,3-dihydro-2,3-dihydroxybenzoate dehydrogenase	BSU_32000	BSU32000	NC_000964.3	complement(3291511..3292296)	-2.81493	5.71825e-05	0.000418416	-5.49755	5.01961e-15	1.46196e-13	68.791	21.1902	39.2656	45.4617	3.74872	13.2025	23.3931	2.19918	219.324	22.65	42.6277	1317.21
besA	bacillibactin trilactone hydrolase	BSU_32010	BSU32010	NC_000964.3	complement(3292490..3293359)	-1.79603	0.0033328	0.0148001	-5.4235	1.21294e-18	4.33039e-17	114.746	51.908	80.8773	98.466	5.37213	12.9115	22.644	2.36893	274.023	54.9775	80.9154	1068.59
yuiH	putative molybdopterin containing enzyme subunit	BSU_32020	BSU32020	NC_000964.3	complement(3293573..3294169)	-1.05226	0.00657835	0.0262356	-0.465129	0.219193	0.365789	9.03883	6.36615	8.12837	8.62527	14.1258	19.3534	16.4994	24.3881	21.0802	18.6876	11.9286	16.2212
hisP	histidine / basic amino acid transporter	BSU_32040	BSU32040	NC_000964.3	complement(3294942..3296270)	-4.89534	1.41765e-24	5.3565e-23	-3.33363	2.47341e-12	5.79354e-11	17.5406	8.66332	11.1001	15.5569	56.1915	69.0669	55.8349	59.4293	534.129	659.247	225.318	110.604
pepA	cytosol aminopeptidase	BSU_32050	BSU32050	NC_000964.3	complement(3296417..3297919)	-0.519609	0.178144	0.336119	-1.30469	0.000722415	0.00381638	154.669	126.805	130.114	149.862	129.996	105.415	101.309	167.069	194.004	229.238	171.193	212.153
yuiB	hypothetical protein	BSU_32080	BSU32080	NC_000964.3	complement(3299344..3299664)	-2.12601	1.47549e-05	0.000120206	-2.16836	9.87582e-06	8.53911e-05	498.6	475.683	482.24	425.34	1299	578.899	426.533	483.812	1621.47	2329.35	2619.27	1096.12
yuiA	hypothetical protein	BSU_32090	BSU32090	NC_000964.3	complement(3299718..3299861)	-2.51554	5.97462e-09	7.59037e-08	-2.02411	2.68211e-06	2.61535e-05	227.089	197.171	203.541	201.55	831.172	398.951	262.215	279.782	854.161	1285.76	1610.9	616.735
guaC	GMP reductase (NADP-dependent)	BSU_32130	BSU32130	NC_000964.3	3303042..3304022	-2.66633	8.6382e-05	0.000606784	-0.0924713	0.890974	0.936009	1.76022	2.39289	2.86904	28.7105	48.3678	60.1974	67.6927	114.125	24.2049	18.0267	4.9982	209.471
paiB	transcriptional regulator (regulates paiA expression)	BSU_32140	BSU32140	NC_000964.3	complement(3304096..3304719)	0.659773	0.092189	0.209468	-1.40871	0.000337491	0.00198944	110.345	99.7798	124.582	193.923	70.0151	37.2034	36.4382	44.2153	66.0218	89.7752	101.776	46.6842
paiA	polyamine N-acetyltransferase	BSU_32150	BSU32150	NC_000964.3	complement(3304743..3305261)	0.804364	0.0538334	0.13719	-1.4037	0.000797255	0.00416208	113.33	107.044	139.315	242.627	78.6986	37.9279	29.7339	45.7309	73.8886	90.3293	96.499	54.9153
yutK	putative Na+(H+)/nucleoside cotransporter	BSU_32180	BSU32180	NC_000964.3	complement(3307017..3308231)	1.78349	2.85653e-05	0.000220814	1.73862	4.37839e-05	0.000329645	16.6105	44.1608	34.3479	8.41198	36.3765	42.6164	45.6026	36.0594	10.2602	7.42397	4.80426	9.78482
yutJ	putative NADH dehydrogenase	BSU_32200	BSU32200	NC_000964.3	3308867..3309934	0.576629	0.15462	0.304038	1.01638	0.0120256	0.0396997	70.0291	96.187	86.784	94.6753	102.555	172.693	201.215	257.465	46.8008	51.2305	31.0442	128.714
yuzD	putative sulfur oxido-reduction management enzyme	BSU_32210	BSU32210	NC_000964.3	complement(3309960..3310286)	1.17474	0.000676754	0.00385223	0.610349	0.0771597	0.170452	108.584	119.303	109.815	102.833	82.6498	102.401	122.75	155.94	38.8489	54.806	35.7014	74.8798
yuxL	putative acylaminoacyl-peptidase	BSU_32230	BSU32230	NC_000964.3	complement(3310763..3312736)	1.97492	3.65147e-06	3.25955e-05	-0.346879	0.416304	0.577193	331.917	270.055	262.642	171.572	86.1621	68.3943	62.8318	111.04	54.1299	62.5295	74.3397	73.7865
thrB	homoserine kinase	BSU_32240	BSU32240	NC_000964.3	complement(3312844..3313773)	-3.21594	3.37829e-10	5.14134e-09	-2.89781	1.49811e-08	2.14632e-07	118.948	106.373	96.844	164.931	241.554	257.215	235.574	184.007	816.649	740.191	1952.25	302.145
thrC	threonine synthase	BSU_32250	BSU32250	NC_000964.3	complement(3313770..3314828)	-3.15337	3.33381e-09	4.37487e-08	-2.68953	4.50574e-07	5.1146e-06	129.631	111.465	99.8021	197.517	300.301	288.617	273.228	253.564	813.25	753.246	2077.13	367.343
hom	homoserine dehydrogenase	BSU_32260	BSU32260	NC_000964.3	complement(3314828..3316129)	-2.76522	1.61959e-08	1.96096e-07	-1.87133	0.000130401	0.000879422	60.593	62.9311	49.2718	108.58	198.993	186.19	199.79	197.661	333.561	284.591	779.725	238.192
cotNH	spore coat-associated protein	BSU_32270	BSU32270	NC_000964.3	complement(3316330..3317349)	-0.0274385	0.937238	0.962943	1.11229	0.00121702	0.00595991	10.7924	15.3426	9.70527	11.3205	28.4888	44.3658	46.1927	41.454	10.2429	10.5886	8.46963	20.9953
yutG	putative phosphatidylglycerophosphatase	BSU_32280	BSU32280	NC_000964.3	3317502..3318002	1.31612	0.00201474	0.00985559	2.06035	1.07572e-06	1.15029e-05	20.0337	20.75	11.6231	35.3501	32.651	57.4411	65.7005	66.0847	5.21347	3.79037	5.59251	23.2582
yutE	hypothetical protein	BSU_32300	BSU32300	NC_000964.3	complement(3318828..3319262)	-1.00955	0.00117945	0.00625093	0.257693	0.403371	0.566177	56.0706	43.6849	45.9606	62.5949	156.259	202.158	207.193	203.88	92.2507	108.591	77.0239	154.026
yutD	hypothetical protein	BSU_32310	BSU32310	NC_000964.3	complement(3319286..3319561)	-1.07603	0.00168472	0.00848748	0.426624	0.202957	0.34624	32.4553	22.6804	28.4829	34.7695	114.488	129.075	136.213	133.929	70.5468	61.493	44.8363	81.5848
yutC	putative sporulation-related lipoprotein	BSU_32320	BSU32320	NC_000964.3	3319676..3320308	-1.77093	1.74903e-07	1.85617e-06	0.70186	0.0352188	0.0924207	19.0955	16.0698	14.5656	28.2251	117.333	191.823	187.77	165.314	74.6486	70.124	45.554	79.4785
lipA	lipoyl synthase (lipoic acid synthetase)	BSU_32330	BSU32330	NC_000964.3	complement(3320324..3321220)	-1.0041	0.00971506	0.036301	0.38009	0.326975	0.489544	109.367	79.1322	86.5576	154.56	247.722	376.76	409.142	684.468	223.685	211.306	124.422	338.452
fisB	protein required for membrane fission during spore formation	BSU_32350	BSU32350	NC_000964.3	complement(3322463..3323227)	1.48928	1.94089e-05	0.00015552	-0.298418	0.396063	0.558398	28.0742	29.0779	26.5151	49.6673	10.0939	13.2853	13.0906	21.7264	10.8637	9.92927	9.30896	18.0106
yunG	hypothetical protein	BSU_32400	BSU32400	NC_000964.3	complement(3326803..3327150)	2.13802	3.35084e-06	3.01575e-05	1.71416	0.000181696	0.00115903	13.0253	12.2061	9.20327	39.6823	14.8901	17.5228	22.1723	26.5549	1.70582	3.75156	3.69017	7.23974
pucH	allantoinase	BSU_32410	BSU32410	NC_000964.3	complement(3327247..3328587)	7.63462	2.65542e-56	6.12564e-54	2.9703	8.20577e-10	1.40185e-08	631.606	466.05	482.875	1336.51	30.4583	44.1168	42.1747	54.0389	4.24967	4.15976	3.39523	1.82006
pucR	transcriptional regulator of the purine degradation operon	BSU_32420	BSU32420	NC_000964.3	3328762..3330357	3.48412	4.49598e-16	1.06518e-14	2.35091	4.23948e-08	5.68732e-07	81.2808	46.9961	54.2425	236.747	21.7085	79.2305	87.0221	91.0181	11.8279	9.07248	6.29069	7.69563
pucJ	uric acid permease	BSU_32430	BSU32430	NC_000964.3	3330502..3331851	7.79278	1.71928e-52	3.76779e-50	4.59265	2.64633e-19	1.03675e-17	776.25	552.535	567.075	1709.44	38.233	166.891	168	213.927	4.30928	4.04411	2.76725	4.72393
pucK	uric acid permease subunit	BSU_32440	BSU32440	NC_000964.3	3331857..3333149	9.07617	1.09982e-84	2.41027e-81	5.15051	1.94684e-28	1.75891e-26	1632.79	1006.82	1094	2842.37	54.5342	192.368	192.801	213.434	3.58103	2.93731	2.4378	2.80099
pucL	urate oxidase with peroxide reductase N-terminal domain	BSU_32450	BSU32450	NC_000964.3	3333162..3334646	9.38575	1.9166e-90	8.40044e-87	4.97894	1.09084e-26	8.18498e-25	2396.7	1688.55	1766.49	3033.36	67.3935	207.551	198.33	170.661	3.91753	3.59654	2.5943	3.07506
pucM	5-hydroxyisourate hydrolase; also uricase subunit	BSU_32460	BSU32460	NC_000964.3	3334646..3334990	8.87845	1.72063e-81	2.51385e-78	4.25762	5.22097e-20	2.16181e-18	5282.62	3417.94	3547.63	5749.24	129.287	368.698	322.628	309.867	12.7328	9.97649	6.42936	9.58479
yuzJ	putative type I toxin	BSU_32469	BSU32469	NC_000964.3	3335414..3335545	7.54164	5.11825e-33	3.5052e-31	4.22855	2.71591e-11	5.44042e-10	376.915	284.536	274.247	307.349	19.2431	60.7848	46.639	69.001	0	0.899135	0.884421	4.17519
auzJ	-	-	-	NC_000964.3	complement(3335414..3335545)	7.45527	3.40879e-35	2.81901e-33	4.13072	1.03757e-11	2.19776e-10	363.833	265.906	282.335	314.442	26.1706	45.386	54.7231	62.4535	2.6983	0.899135	0.884421	2.38582
pucE	xanthine dehydrogenase, iron-sulfur subunit	BSU_32470	BSU32470	NC_000964.3	complement(3335751..3336272)	9.86508	1.14479e-77	1.00352e-74	5.95912	2.00503e-29	2.01733e-27	3254.25	2359.2	2344.88	1775.77	98.2944	293.276	248.456	402.717	3.63908	2.04631	2.90741	1.96076
pucD	xanthine dehydrogenase, substrate and molybdenum cofactor subunit	BSU_32480	BSU32480	NC_000964.3	complement(3336263..3338500)	9.78678	6.37784e-78	6.98852e-75	6.35302	7.46167e-34	1.13906e-31	2021.76	1362.21	1431.64	1457.9	71.4129	252.109	224.834	375.429	2.17503	1.69703	1.72142	1.47755
pucC	xanthine dehydrogenase, FAD-binding subunit	BSU_32490	BSU32490	NC_000964.3	complement(3338501..3339334)	9.88001	3.73102e-70	2.72551e-67	6.8899	5.28128e-35	9.3521e-33	1278.13	817.322	871.263	1174.88	52.1418	204.983	204.227	359.597	1.28121	1.70771	0.559921	0.944031
pucB	putative molybdopterin cofactor synthesis cytidylyl transferase	BSU_32500	BSU32500	NC_000964.3	complement(3339331..3339948)	10.2853	4.93683e-66	3.09116e-63	7.65701	2.30258e-37	4.85406e-35	1023.7	671.597	722.399	1162.09	40.2796	218.117	209.595	437.517	0.960558	0.384097	0.377811	1.14659
pucA	xanthine dehydrogenase molybdopterin recruitment factor	BSU_32510	BSU32510	NC_000964.3	complement(3339945..3340937)	9.13203	1.25405e-62	6.10724e-60	6.65835	4.36317e-34	7.15398e-32	426.586	307.541	350.875	558.315	22.9196	105.365	108.289	223.886	0.956496	0.717135	0.587833	0.634298
pucG	(S)-ureidoglycine-glyoxylate aminotransferase (PLP-dependent)	BSU_32520	BSU32520	NC_000964.3	complement(3341166..3342416)	4.19547	6.98102e-22	2.29062e-20	1.54153	0.000416934	0.00237857	294.87	221.241	239.024	524.87	119.877	71.1498	74.2765	32.6834	18.8859	16.6976	16.7976	13.0906
pucF	allantoate amidohydrolase	BSU_32530	BSU32530	NC_000964.3	complement(3342433..3343671)	5.54433	4.79586e-36	4.47239e-34	3.45514	5.84365e-15	1.67986e-13	242.763	223.023	215.568	476.177	183.608	87.2083	88.1135	36.756	7.85751	6.32225	4.7112	4.89296
BSU_32539	hypothetical protein	BSU_32539	BSU32539	NC_000964.3	3343894..3344031	4.02847	6.50456e-09	8.23973e-08	4.45382	1.09915e-10	2.04451e-09	53.1797	38.8807	45.01	13.0032	161.976	65.1191	70.7832	17.8251	6.02228	2.58013	0	1.14105
frlP	fructose-amino acid ABC transporter (ATP-binding subunit)	BSU_32550	BSU32550	NC_000964.3	complement(3345013..3346116)	5.21725	7.17968e-14	1.43692e-12	3.11984	7.62331e-06	6.74968e-05	2942.68	1898.78	2610.31	410.733	1680.04	555.45	578.608	71.0595	122.596	49.3449	31.1951	12.6228
frlR	FrlR transcriptional regulator (GntR family)	BSU_32560	BSU32560	NC_000964.3	3346298..3347026	4.75306	2.45652e-15	5.63713e-14	2.77691	3.75451e-06	3.52892e-05	4779.43	3021.18	4160.89	758.148	2746.22	1058.07	1066.43	219.603	227.19	118.035	69.0212	82.5122
frlD	fructoselysine kinase	BSU_32570	BSU32570	NC_000964.3	complement(3347051..3347905)	5.49325	9.87732e-16	2.30278e-14	3.57619	1.7282e-07	2.10764e-06	3549.99	2192.89	2862.66	547.596	2036.11	857.977	823.055	99.3742	122.752	49.973	24.168	12.6156
frlM	fructose-amino acid permease	BSU_32580	BSU32580	NC_000964.3	complement(3347919..3348821)	5.78514	3.73288e-15	8.47732e-14	4.07876	2.95647e-08	4.0521e-07	2303.8	1526.57	2077.44	436.84	1573.33	714.512	694.856	75.6122	74.4168	28.9157	12.282	1.6566
[truncated: 450 more rows]
